# Supplementary material for: Co-administration of isoprenaline and phenylephrine induced a new HFrEF mouse model through activation of both SNS and RAAS
Source: Front Cardiovasc Med. 2025 Mar 10;12:1531509. doi: 10.3389/fcvm.2025.1531509 (PMC11931062; doi:10.3389/fcvm.2025.1531509)
Supplement: Supplementary file 1 [file Table1.xlsx]

## Sheet: Supplementary Table 1
ONTOLOGY	ID	Description	GeneRatio	BgRatio	pvalue	p.adjust	qvalue	geneID	Count
BP	GO:0006085	acetyl-CoA biosynthetic process	3/762	19/28814	0.0130154	0.0831411	0.0638861	Acly/Acss1/Mlycd	3
BP	GO:0006084	acetyl-CoA metabolic process	6/762	35/28814	0.00028281	0.00640435	0.00492113	Acaca/Acly/Acss1/Fasn/Hmgcs1/Mlycd	6
BP	GO:0007015	actin filament organization	22/762	458/28814	0.00563441	0.0484977	0.0372659	Acta1/Apoa1/Ccl21a/Ctnna2/Epha1/Itgb5/Kank3/Lpar1/Mtor/Nrap/Pik3r1/Plec/Pls1/Pof1b/Prox1/Rhobtb1/Rhpn2/Sh3kbp1/Spta1/Sptan1/Sptb/Twf2	22
BP	GO:0030048	actin filament-based movement	10/762	129/28814	0.00230578	0.0275709	0.0211856	Acta2/Dsg2/Dsp/Kcnd3/Myh14/Myl6b/Pde4d/Pkp2/Strit1/Sun2	10
BP	GO:0070252	actin-mediated cell contraction（肌动蛋白）	8/762	98/28814	0.0044935	0.042514	0.032668	Acta2/Dsg2/Dsp/Kcnd3/Myl6b/Pde4d/Pkp2/Strit1	8
BP	GO:0001508	action potential（动作电位）	13/762	147/28814	0.000150985	0.00435477	0.00334623	Chrna7/Chrnb4/Dsg2/Dsp/Fgf12/Fkbp1b/Kcnd3/Mtor/Myh14/Ntrk3/P2rx1/Pkp2/Scn9a	13
BP	GO:0006919	activation of cysteine-type endopeptidase activity involved in apoptotic process	8/762	78/28814	0.00105925	0.0161254	0.0123909	Dap/Ngfr/P2rx1/Pparg/Ret/S100a8/S100a9/Snca	8
BP	GO:0071616	acyl-CoA biosynthetic process	4/762	26/28814	0.00456449	0.0430147	0.0330527	Acly/Acss1/Mlycd/Snca	4
BP	GO:0006637	acyl-CoA metabolic process	9/762	88/28814	0.000535564	0.00980288	0.00753259	Acaca/Acly/Acot2/Acss1/Fasn/Hmgcl/Hmgcs1/Mlycd/Snca	9
BP	GO:0046464	acylglycerol catabolic process（酰基甘油的分解代谢）	6/762	44/28814	0.00100553	0.015534	0.0119364	Apoa1/Apoa5/Cps1/Gpihbp1/Ldlr/Pnpla3	6
BP	GO:0007193	adenylate cyclase-inhibiting G protein-coupled receptor signaling pathway（腺苷酸环化酶）	7/762	71/28814	0.00270073	0.0301708	0.0231834	Adcy6/Chrm4/Gpr37l1/Lpar1/P2ry12/Palm/Pde2a	7
BP	GO:1901605	alpha-amino acid metabolic process	16/762	184/28814	3.34998e-05	0.00189792	0.00145838	Aldh4a1/Arg1/Asns/Aspg/Bhmt/Cps1/Gart/Gcat/Glul/Hmgcl/Ilvbl/Ivd/Mat1a/Psat1/Sephs2/Th	16
BP	GO:0031145	anaphase-promoting complex-dependent catabolic process（促成复合物依赖的分解代谢过程）	4/762	18/28814	0.00110459	0.0165828	0.0127423	Anapc10/Anapc7/Fbxo31/Ube2c	4
BP	GO:0009066	aspartate family amino acid metabolic process（天冬氨酸）	5/762	37/28814	0.00276041	0.0306219	0.02353	Asns/Aspg/Bhmt/Gcat/Mat1a	5
BP	GO:0097746	blood vessel diameter maintenance	11/762	173/28814	0.00651516	0.0531829	0.0408661	Acta2/Adcy6/Cps1/Dbh/Fgb/Gpx1/Hrh2/Kng1/P2rx1/Per2/Sod3	11
BP	GO:0009083	branched-chain amino acid catabolic process	4/762	20/28814	0.00167702	0.0222311	0.0170825	Acad8/Bckdha/Hmgcl/Ivd	4
BP	GO:0009081	branched-chain amino acid metabolic process	5/762	24/28814	0.000357253	0.00736003	0.00565549	Acad8/Bckdha/Hmgcl/Ilvbl/Ivd	5
BP	GO:0097553	calcium ion transmembrane import into cytosol	12/762	155/28814	0.000890256	0.0142453	0.0109461	Cacna1s/Ccl21a/Dbi/Fkbp1b/Gp1ba/Gp1bb/Gp5/Gp9/P2rx1/Pde4d/Prkd1/Snca	12
BP	GO:0070588	calcium ion transmembrane transport	20/762	300/28814	0.000162453	0.00449485	0.00345387	Ahnak/Cacna1s/Catsper2/Ccl21a/Dbi/Fkbp1b/Gjc2/Gp1ba/Gp1bb/Gp5/Gp9/P2rx1/P2ry12/Pde4d/Plp1/Prkd1/Rgs9/Slc24a3/Snca/Strit1	20
BP	GO:0006816	calcium ion transport	25/762	440/28814	0.000322346	0.00697293	0.00535803	Ahnak/Cacna1s/Calcrl/Camk2b/Catsper2/Ccl21a/Chrna7/Dbi/Fkbp1b/Gjc2/Gp1ba/Gp1bb/Gp5/Gp9/P2rx1/P2ry12/Pacsin3/Pde4d/Plp1/Prkd1/Rgs9/Serpine1/Slc24a3/Snca/Strit1	25
BP	GO:0060402	calcium ion transport into cytosol	12/762	179/28814	0.00300926	0.0324006	0.0248968	Cacna1s/Ccl21a/Dbi/Fkbp1b/Gp1ba/Gp1bb/Gp5/Gp9/P2rx1/Pde4d/Prkd1/Snca	12
MF	GO:0048306	calcium-dependent protein binding	12/753	95/28275	8.44764e-06	0.000614566	0.000497966	A2m/Cd177/S100a11/S100a6/S100a8/S100a9/Snap25/Stmn2/Syn1/Syn2/Syt1/Vldlr	12
BP	GO:0019722	calcium-mediated signaling	12/762	196/28814	0.00618619	0.0513934	0.039491	Fkbp1b/Igtp/Irgm1/Mtor/Ncam1/Nfatc4/P2ry12/Rit2/Tbc1d10c/Tenm2/Tff2/Treml1	12
MF	GO:0005516	calmodulin binding（钙调蛋白）	20/753	192/28275	2.35218e-07	4.42157e-05	3.58268e-05	Cacna1s/Camk2b/Ceacam2/Eef2k/Gap43/Kcnq2/Mapkapk2/Mbp/Mknk2/Myh14/Ngfr/Nrgn/Obscn/Pcnt/Pik3r1/Rit2/Sntb1/Spata17/Sptan1/Syt1	20
MF	GO:0004683	calmodulin-dependent protein kinase activity（钙调蛋白依赖性蛋白激酶）	4/753	24/28275	0.00346814	0.0465798	0.0377423	Camk2b/Eef2k/Mapkapk2/Mknk2	4
BP	GO:0016051	carbohydrate biosynthetic process	12/762	199/28814	0.00695324	0.0552428	0.0424489	B3galt1/Ddb1/Dgkq/Gbe1/Gpd1/Gpd2/Gys2/Mtor/Nr1d1/Per2/Rbp4/Snca	12
BP	GO:0016052	carbohydrate catabolic process	9/762	140/28814	0.0123266	0.0810251	0.0622601	Agl/Aldoc/Bpgm/Chil3/Eno1/Gpd1/Pygb/Pygl/Scarb2	9
BP	GO:0033500	carbohydrate homeostasis	20/762	292/28814	0.000113047	0.00384279	0.00295282	Bace2/Bglap2/Cartpt/Cry2/Dbh/Epha5/Fkbp1b/Foxo3/Gpx1/Klf15/Ngfr/Nr1d1/Pik3r1/Pim3/Pparg/Ptprn2/Pygl/Rab11fip2/Rab11fip5/Rbp4	20
BP	GO:0046394	carboxylic acid biosynthetic process	32/762	295/28814	1.76026e-11	3.05373e-08	2.3465e-08	Acaca/Acly/Acss1/Aldh1a1/Alox12/Alox5ap/Apoa1/Apoa5/Apoc1/Asns/Bhmt/Ceacam2/Cyp4a10/Cyp4a14/Elovl5/Elovl6/Fasn/Gad1/Glul/Hacd4/Ilvbl/Mgst2/Mid1ip1/Mlycd/Nr1d1/Per2/Plp1/Prox1/Prxl2b/Psat1/Sephs2/Slc27a2	32
BP	GO:0046395	carboxylic acid catabolic process	20/762	219/28814	1.71677e-06	0.000215003	0.000165209	Acad8/Acat2/Acot2/Adtrp/Aldh1l1/Aldh4a1/Arg1/Bckdha/Dbi/Echdc1/Eci3/Gcat/Hmgcl/Ilvbl/Ivd/Mat1a/Mlycd/Mtor/Pon3/Slc27a2	20
MF	GO:0050700	CARD domain binding(凋亡相关）	4/753	13/28275	0.000294487	0.010712	0.00867963	Card10/Igtp/Irgm1/Nod2	4
BP	GO:0086003	cardiac muscle cell contraction	6/762	70/28814	0.0104967	0.0740057	0.0568664	Dsg2/Dsp/Kcnd3/Pde4d/Pkp2/Strit1	6
BP	GO:0060048	cardiac muscle contraction	9/762	132/28814	0.00858115	0.064251	0.0493708	Atp1a3/Dsg2/Dsp/Fkbp1b/Kcnd3/Mtor/Pde4d/Pkp2/Strit1	9
BP	GO:0051937	catecholamine transport	10/762	88/28814	0.000110999	0.00380032	0.00292018	Cadps/Cartpt/Chrna7/Nat8l/P2ry12/Rab3a/Snca/Sncg/Syt1/Syt5	10
BP	GO:0008652	cellular amino acid biosynthetic process	8/762	62/28814	0.000221028	0.0054785	0.00420971	Aldh1a1/Asns/Bhmt/Gad1/Glul/Ilvbl/Psat1/Sephs2	8
BP	GO:0006520	cellular amino acid metabolic process	24/762	259/28814	1.23596e-07	3.6762e-05	2.82481e-05	Acad8/Accsl/Aldh1a1/Aldh4a1/Arg1/Asns/Aspg/Bckdha/Bhmt/Cps1/Gad1/Gart/Gcat/Glul/Hmgcl/Ilvbl/Ivd/Lars/Lars2/Mars1/Mat1a/Psat1/Sephs2/Th	24
BP	GO:0044275	cellular carbohydrate catabolic process	4/762	35/28814	0.0132622	0.0844911	0.0649234	Agl/Pygb/Pygl/Scarb2	4
BP	GO:0044262	cellular carbohydrate metabolic process	16/762	293/28814	0.00528418	0.0470045	0.0361186	Agl/Ddb1/Dgkq/Gbe1/Gys2/Idh2/Mlycd/Mogat1/Mtor/Nr1d1/Per2/Ppp1r1a/Pygb/Pygl/Scarb2/Snca	16
BP	GO:0001678	cellular glucose homeostasis	12/762	170/28814	0.00196485	0.0247373	0.0190083	Cartpt/Epha5/Fkbp1b/Gpx1/Klf15/Ngfr/Nr1d1/Pik3r1/Pim3/Ptprn2/Rab11fip2/Rab11fip5	12
BP	GO:0042180	cellular ketone metabolic process	16/762	236/28814	0.000591274	0.0105006	0.0080687	Apoa1/Apoa5/Apoc1/Ceacam2/Cyp2b10/Dbi/Dgkq/Elovl5/Gpd1/Mid1ip1/Mlycd/Mtor/Nr1d1/Pparg/Prox1/Snca	16
BP	GO:0006575	cellular modified amino acid metabolic process	12/762	203/28814	0.00809029	0.0614062	0.0471849	Aldh1l1/Bhmt/Clic5/Dio2/Gart/Gdap1/Gpx1/Gsta3/Mgst2/Oplah/Reln/Slc5a5	12
BP	GO:0044264	cellular polysaccharide metabolic process（多糖）	9/762	98/28814	0.00116853	0.0172704	0.0132706	Agl/Gbe1/Gys2/Mtor/Nr1d1/Per2/Ppp1r1a/Pygb/Pygl	9
BP	GO:0071870	cellular response to catecholamine stimulus	6/762	72/28814	0.0119701	0.0794839	0.0610758	Adcy6/Htr3a/Nsg2/Palm/Pde4d/Rgs9	6
BP	GO:0009267	cellular response to starvation	13/762	167/28814	0.000524677	0.00976218	0.00750131	Asns/Cartpt/Dap/Foxo3/Gcn1/Glul/Lars/Mars1/Mtor/Mybbp1a/Prkd1/Sesn1/Slc2a1	13
CC	GO:0030665	clathrin-coated vesicle membrane	5/765	44/28739	0.00607402	0.0375742	0.02669	Gad1/Nrgn/Rab3a/Slc18a3/Syn1	5
CC	GO:0062023	collagen-containing extracellular matrix	30/765	396/28739	3.47984e-07	3.08546e-05	2.19169e-05	Adam19/Clec14a/Col11a2/Colq/Dcn/Dmbt1/Fgb/Fras1/Kng1/Lama5/Lamb2/Lamc2/Lrrc15/Muc1/Muc4/Ntn1/Ogn/Pf4/Plxnb2/Ptn/Ptprz1/Reln/S100a11/S100a6/Serpina3k/Serpine1/Serpinh1/Sftpd/Sod3/Tinagl1	30
BP	GO:0019935	cyclic-nucleotide-mediated signaling	8/762	99/28814	0.00477813	0.0444992	0.0341935	Aqp1/Dgkq/Epha5/Ffar4/Lpar1/Pde11a/Pde2a/Pde4d	8
MF	GO:0003774	cytoskeletal motor activity	9/753	106/28275	0.0021218	0.0363031	0.0294154	Dnah5/Dnah9/Dync1h1/Kif13a/Kif15/Kif1a/Kif5a/Myh14/Myl6b	9
BP	GO:0030705	cytoskeleton-dependent intracellular transport	16/762	198/28814	8.08696e-05	0.00320715	0.00246439	Bloc1s2/Cep131/Dync1h1/Hspb1/Ift172/Kif13a/Kif1a/Kif5a/Map1b/Mapk8ip3/Mgarp/Nefh/Nefl/Sun2/Ttc21a/Tub	16
BP	GO:0060401	cytosolic calcium ion transport	13/762	201/28814	0.00281559	0.0311614	0.0239446	Cacna1s/Ccl21a/Dbi/Fkbp1b/Gp1ba/Gp1bb/Gp5/Gp9/P2rx1/Pde4d/Prkd1/Rgs9/Snca	13
MF	GO:0070513	death domain binding	3/753	12/28275	0.00345771	0.0465798	0.0377423	Dap/Igtp/Irgm1	3
BP	GO:0015980	energy derivation by oxidation of organic compounds	20/762	312/28814	0.00027213	0.0063174	0.00485433	Agl/Chchd2/Gbe1/Gpd1/Gys2/Idh2/Mtor/Mybbp1a/Ndufv1/Nfatc4/Nr1d1/Ogdhl/Pde2a/Per2/Plec/Polg2/Ppp1r1a/Pygb/Pygl/Snca	20
BP	GO:0006112	energy reserve metabolic process（能量储备代谢过程）	9/762	87/28814	0.000492143	0.00940605	0.00722766	Agl/Gbe1/Gys2/Mtor/Nr1d1/Per2/Ppp1r1a/Pygb/Pygl	9
BP	GO:0006858	extracellular transport	6/762	46/28814	0.00127601	0.0182359	0.0140126	Ak7/Ccdc40/Cfap53/Dnah5/Dnah9/Lrrc6	6
BP	GO:0008625	extrinsic apoptotic signaling pathway via death domain receptors（通过死亡域受体的外源性凋亡信号通路）	8/762	83/28814	0.0015883	0.0214938	0.0165159	Bloc1s2/Dab2ip/Fgb/Gpx1/Itprip/Pik3r1/Serpine1/Sort1	8
BP	GO:0097191	extrinsic apoptotic signaling pathway（外在凋亡信号途径）	17/762	242/28814	0.000267799	0.00627811	0.00482413	Bloc1s2/Dab2ip/Dbh/Fgb/Foxo3/Gpx1/Itprip/Mknk2/Pik3r1/Ppp2r1b/Psme3/Ret/Scg2/Serpine1/Snai2/Sort1/Tnfsf12	17
BP	GO:0006635	fatty acid beta-oxidation	8/762	76/28814	0.000892012	0.0142453	0.0109461	Acat2/Dbi/Echdc1/Eci3/Ivd/Mlycd/Mtor/Slc27a2	8
MF	GO:0005504	fatty acid binding	9/753	62/28275	3.68937e-05	0.00214721	0.00173983	Alox5ap/Apoc1/Cyp4a14/Ffar4/Pparg/Rbp7/S100a8/Snca/Ucp1	9
BP	GO:0006633	fatty acid biosynthetic process	16/762	153/28814	3.23821e-06	0.000350242	0.000269128	Acaca/Acly/Acss1/Alox12/Apoa1/Apoa5/Apoc1/Ceacam2/Elovl5/Elovl6/Fasn/Hacd4/Mid1ip1/Mlycd/Plp1/Prxl2b	16
BP	GO:0009062	fatty acid catabolic process	11/762	101/28814	7.544e-05	0.00306854	0.00235788	Acat2/Acot2/Adtrp/Dbi/Echdc1/Eci3/Ilvbl/Ivd/Mlycd/Mtor/Slc27a2	11
BP	GO:0006631	fatty acid metabolic process	36/762	446/28814	3.88166e-09	4.61821e-06	3.54866e-06	Acaca/Acat2/Acly/Acot2/Acss1/Adtrp/Alox12/Alox5ap/Apoa1/Apoa5/Apoc1/Ceacam2/Cyp2b10/Cyp2d10/Cyp4a10/Cyp4a14/Dbi/Echdc1/Eci3/Elovl5/Elovl6/Fasn/Gpx1/Hacd4/Ilvbl/Ivd/Mid1ip1/Mlycd/Mtor/Per2/Plp1/Pnpla3/Pparg/Prxl2b/Slc27a2/Snca	36
BP	GO:0019395	fatty acid oxidation	11/762	113/28814	0.000207407	0.00522249	0.00401299	Acat2/Alox12/Dbi/Echdc1/Eci3/Ilvbl/Ivd/Mlycd/Mtor/Pparg/Slc27a2	11
BP	GO:0015908	fatty acid transport	8/762	98/28814	0.0044935	0.042514	0.032668	Hrh2/Pla2g2c/Pparg/Proca1/Rbp7/Repin1/Slc27a2/Slc2a1	8
MF	GO:0000062	fatty-acyl-CoA binding	4/753	26/28275	0.00467857	0.053742	0.0435457	Dbi/Eci3/Hmgcl/Pnpla3	4
BP	GO:0006091	generation of precursor metabolites and energy	26/762	436/28814	0.000115468	0.00385095	0.00295909	Agl/Aldh1l1/Aldoc/Bpgm/Chchd2/Eno1/Gbe1/Gpd1/Gys2/Hmgcl/Idh2/Mtor/Mybbp1a/Ndufv1/Nfatc4/Nr1d1/Ogdhl/Pde2a/Per2/Plec/Polg2/Ppp1r1a/Pygb/Pygl/Snca/Tkt	26
MF	GO:0005536	glucose binding	3/753	14/28275	0.00549842	0.0567817	0.0460087	Gys2/Pygl/Slc2a3	3
BP	GO:0042593	glucose homeostasis	20/762	291/28814	0.000107919	0.0037488	0.0028806	Bace2/Bglap2/Cartpt/Cry2/Dbh/Epha5/Fkbp1b/Foxo3/Gpx1/Klf15/Ngfr/Nr1d1/Pik3r1/Pim3/Pparg/Ptprn2/Pygl/Rab11fip2/Rab11fip5/Rbp4	20
BP	GO:0006006	glucose metabolic process	13/762	226/28814	0.00746765	0.0583556	0.0448408	Apod/Cbr2/Dcxr/Ddb1/Dgkq/Eno1/Gpd1/Gpd2/Mlycd/Mtor/Per2/Pik3r1/Rbp4	13
BP	GO:0046503	glycerolipid catabolic process	8/762	70/28814	0.000512891	0.0097245	0.00747236	Apoa1/Apoa5/Apoc1/Cps1/Gpihbp1/Ldlr/Pnpla3/Pnpla7	8
BP	GO:0046486	glycerolipid metabolic process	23/762	381/28814	0.000235193	0.00573991	0.00441058	Apoa1/Apoa5/Apoc1/Bscl2/Cds2/Cps1/Crls1/Dbi/Dgkq/Fam126a/Gpd1/Gpihbp1/Gpx1/Ldlr/Mogat1/Mtmr4/Pi4kb/Pik3r1/Plaat5/Pnpla3/Pnpla7/Socs7/Thrsp	23
BP	GO:0006650	glycerophospholipid metabolic process（甘油磷脂）	17/762	277/28814	0.00122552	0.0177313	0.0136248	Apoa1/Apoa5/Apoc1/Bscl2/Cds2/Crls1/Dbi/Dgkq/Fam126a/Ldlr/Mtmr4/Pi4kb/Pik3r1/Plaat5/Pnpla3/Pnpla7/Socs7	17
BP	GO:0005980	glycogen catabolic process	3/762	18/28814	0.0111766	0.0760939	0.0584709	Agl/Pygb/Pygl	3
BP	GO:0005977	glycogen metabolic process	9/762	77/28814	0.00019555	0.00500334	0.0038446	Agl/Gbe1/Gys2/Mtor/Nr1d1/Per2/Ppp1r1a/Pygb/Pygl	9
BP	GO:0060047	heart contraction	14/762	238/28814	0.00463739	0.0432732	0.0332514	Atp1a3/Chrna7/Dsg2/Dsp/Fkbp1b/Gpx1/Kcnd3/Mtor/Pde4d/Pik3r1/Pkp2/Sgcg/Strit1/Th	14
BP	GO:0098657	import into cell	14/762	240/28814	0.00498756	0.0455578	0.0350069	Arg1/Atp1a3/Cacna1s/Kcnd3/Nat8l/P2rx1/Per2/Slc12a4/Slc27a2/Slc2a1/Slc7a5/Snca/Steap2/Syngr3	14
BP	GO:0048017	inositol lipid-mediated signaling（肌醇脂质）	11/762	173/28814	0.00651516	0.0531829	0.0408661	Car8/Ceacam2/Dab2ip/Dcn/Ntrk3/Obscn/Pi4kb/Pik3ip1/Pik3r1/Ppp1r16b/Reln	11
BP	GO:0007229	integrin-mediated signaling pathway（整合素）	9/762	98/28814	0.00116853	0.0172704	0.0132706	Apoa1/Cd177/Fcer1g/Itga2b/Itgb5/Itgb6/Lama5/Mpig6b/Ptn	9
BP	GO:0034440	lipid oxidation	12/762	121/28814	9.04342e-05	0.00333625	0.00256359	Acat2/Alox12/Apod/Dbi/Echdc1/Eci3/Ilvbl/Ivd/Mlycd/Mtor/Pparg/Slc27a2	12
BP	GO:0006869	lipid transport	24/762	390/28814	0.000130172	0.00404872	0.00311106	Acat2/Apoa1/Apoa5/Apoc1/Apod/Ceacam2/Cry2/Dbi/Gpihbp1/Hrh2/Ldlr/Lrp10/Pla2g2c/Plekha3/Pparg/Proca1/Rbp4/Rbp7/Repin1/Scarb2/Slc10a4/Slc27a2/Slc2a1/Vldlr	24
BP	GO:0042157	lipoprotein metabolic process	13/762	135/28814	6.33483e-05	0.00289879	0.00222745	Angptl8/Apoa1/Apoa5/Apoc1/Apod/Dbi/Glul/Igtp/Irgm1/Ldlr/Ppm1b/Zdhhc22/Zdhhc4	13
BP	GO:0019372	lipoxygenase pathway（脂氧合酶）——铁死亡	3/762	11/28814	0.00259336	0.0294988	0.022667	Alox12/Alox5ap/Gpx1	3
MF	GO:0036041	long-chain fatty acid binding	6/753	17/28275	3.36743e-06	0.000326641	0.000264668	Alox5ap/Cyp4a14/Pparg/S100a8/Snca/Ucp1	6
BP	GO:0001676	long-chain fatty acid metabolic process	12/762	124/28814	0.000114523	0.00385095	0.00295909	Acot2/Adtrp/Alox12/Cyp2b10/Cyp2d10/Cyp4a10/Cyp4a14/Elovl6/Gpx1/Plp1/Pnpla3/Slc27a2	12
BP	GO:0015909	long-chain fatty acid transport	6/762	66/28814	0.00794351	0.060835	0.0467459	Hrh2/Pla2g2c/Pparg/Proca1/Slc27a2/Slc2a1	6
BP	GO:0051899	membrane depolarization（去极化）	7/762	94/28814	0.0123935	0.0812403	0.0624255	Alox12/Chrna7/Chrnb4/Dcn/Fgf12/Ngfr/Scn9a	7
CC	GO:0005874	microtubule	22/765	438/28739	0.00362217	0.0250259	0.0177766	Cep170b/Dcxr/Dnah5/Dpp9/Dpysl2/Dync1h1/Eml2/Kif13a/Kif15/Kif1a/Kif5a/Klc4/Klhl21/Map1b/Mid1ip1/Pcnt/Pde4dip/Tekt1/Tpgs2/Trip10/Tubb1/Tubb3	22
CC	GO:0005875	microtubule associated complex	12/765	154/28739	0.000889702	0.00919758	0.0065333	Acta1/Acta2/Dnah5/Dnah9/Dync1h1/Kif13a/Kif15/Kif1a/Kif5a/Klc4/Map1b/Rp1	12
BP	GO:0001578	microtubule bundle formation	11/762	124/28814	0.000464682	0.00895714	0.00688272	Ak7/Armc2/Ccdc40/Cep131/Cfap206/Dnah5/Hoatz/Lrrc6/Map1b/Mns1/Rp1	11
BP	GO:0007019	microtubule depolymerization	6/762	54/28814	0.00294458	0.0318484	0.0244725	Bmerb1/Map1b/Mid1ip1/Rp1/Stmn2/Stmn3	6
MF	GO:0003777	microtubule motor activity	7/753	64/28275	0.00153806	0.0312261	0.0253017	Dnah5/Dnah9/Dync1h1/Kif13a/Kif15/Kif1a/Kif5a	7
BP	GO:0031109	microtubule polymerization or depolymerization	9/762	128/28814	0.00706912	0.0559053	0.042958	Bmerb1/Eml2/Map1b/Mid1ip1/Pde4dip/Rp1/Snca/Stmn2/Stmn3	9
BP	GO:0007018	microtubule-based movement	33/762	426/28814	4.62928e-08	1.46872e-05	1.12857e-05	Ak7/Armc2/Bloc1s2/Catsper2/Catsperz/Ccdc40/Cep131/Cfap206/Cfap53/Chrna7/Dnah5/Dnah9/Dync1h1/Hoatz/Hspb1/Ift172/Kif13a/Kif15/Kif1a/Kif5a/Klc4/Lrrc6/Map1b/Mapk8ip3/Mgarp/Mns1/Nefh/Nefl/Sun2/Tcte1/Tekt1/Ttc21a/Tub	33
BP	GO:0099118	microtubule-based protein transport	5/762	14/28814	2.09574e-05	0.00146015	0.00112199	Cep131/Hspb1/Kif1a/Kif5a/Mapk8ip3	5
BP	GO:0099111	microtubule-based transport	22/762	209/28814	4.36481e-08	1.46872e-05	1.12857e-05	Ak7/Bloc1s2/Ccdc40/Cep131/Cfap53/Dnah5/Dnah9/Dync1h1/Hspb1/Ift172/Kif13a/Kif1a/Kif5a/Lrrc6/Map1b/Mapk8ip3/Mgarp/Nefh/Nefl/Sun2/Ttc21a/Tub	22
CC	GO:0005743	mitochondrial inner membrane	21/765	460/28739	0.0123492	0.0663613	0.0471383	Cox20/Cps1/Crls1/Cyp2b10/Efhd1/Gcat/Gpd2/Guf1/Hmgcl/Idh2/Ndufv1/Nipsnap1/Pde2a/Polg/Slc25a1/Slc25a34/Slc25a35/Slc25a42/Slc25a47/Snca/Ucp1	21
CC	GO:0005741	mitochondrial outer membrane	14/765	188/28739	0.000542131	0.00600862	0.00426809	Arg1/Foxo3/Gdap1/Maoa/Mgarp/Mtor/Nelfb/Ntrk3/Pde2a/Pi4kb/Plec/Rab11fip5/Snca/Tomm6	14
MF	GO:0033293	monocarboxylic acid binding（单羧酸）	12/753	93/28275	6.75798e-06	0.00056314	0.000456297	Acaca/Alox5ap/Apoc1/Cyp4a14/Ffar4/Igf2r/Pparg/Pygl/Rbp7/S100a8/Snca/Ucp1	12
BP	GO:0072330	monocarboxylic acid biosynthetic process	21/762	208/28814	1.7959e-07	4.94995e-05	3.80357e-05	Acaca/Acly/Acss1/Aldh1a1/Alox12/Apoa1/Apoa5/Apoc1/Ceacam2/Elovl5/Elovl6/Fasn/Hacd4/Mid1ip1/Mlycd/Nr1d1/Per2/Plp1/Prox1/Prxl2b/Slc27a2	21
BP	GO:0072329	monocarboxylic acid catabolic process	12/762	122/28814	9.79265e-05	0.0035575	0.0027336	Acat2/Acot2/Adtrp/Dbi/Echdc1/Eci3/Ilvbl/Ivd/Mlycd/Mtor/Pon3/Slc27a2	12
BP	GO:0006936	muscle contraction	20/762	314/28814	0.000295645	0.00648375	0.00498215	Acta2/Atp1a3/Bscl2/Cacna1s/Calcrl/Chrnb4/Dsg2/Dsp/Eno1/Fkbp1b/Kcnd3/Mtor/Mybpc2/Myh14/Myl6b/Myom2/P2rx1/Pde4d/Pkp2/Strit1	20
CC	GO:0032982	myosin filament（肌球蛋白丝）	4/765	17/28739	0.000899011	0.00919758	0.0065333	Mybpc2/Mybph/Myh14/Obscn	4
BP	GO:0006734	NADH metabolic process	4/762	32/28814	0.00969167	0.0697771	0.0536171	Cbr2/Eno1/Gpd1/Gpd2	4
BP	GO:0051271	negative regulation of cellular component movement	21/762	314/28814	0.00010771	0.0037488	0.0028806	Adtrp/Apod/Arap3/Bmerb1/Card10/Ccl21a/Cdh1/Cldn5/Dab2ip/Dcn/Epha1/Foxo3/Idh2/Jag1/Meox2/Ngfr/Podn/Pparg/Ptn/Serpine1/Srgap3	21
BP	GO:0051494	negative regulation of cytoskeleton organization	15/762	176/28814	7.35119e-05	0.00306854	0.00235788	Bmerb1/Ctnna2/Eml2/Kank3/Map1b/Mid1ip1/Pik3r1/Rhpn2/Rp1/Snca/Spta1/Sptan1/Sptb/Stmn2/Twf2	15
BP	GO:1902042	negative regulation of extrinsic apoptotic signaling pathway via death domain receptors	4/762	32/28814	0.00969167	0.0697771	0.0536171	Fgb/Gpx1/Itprip/Serpine1	4
BP	GO:0060192	negative regulation of lipase activity	4/762	18/28814	0.00110459	0.0165828	0.0127423	Angptl8/Apoa1/Apoc1/Sort1	4
BP	GO:0045833	negative regulation of lipid metabolic process	9/762	106/28814	0.0020249	0.025044	0.019244	Apoc1/Apod/Bscl2/Ceacam2/Dab2ip/Dbi/Pik3ip1/Prox1/Snai2	9
BP	GO:0007026	negative regulation of microtubule depolymerization	5/762	35/28814	0.00214696	0.0260647	0.0200283	Bmerb1/Map1b/Mid1ip1/Rp1/Stmn2	5
BP	GO:0031115	negative regulation of microtubule polymerization	3/762	16/28814	0.00797668	0.060835	0.0467459	Eml2/Snca/Stmn2	3
BP	GO:0031111	negative regulation of microtubule polymerization or depolymerization	7/762	49/28814	0.000287598	0.00640435	0.00492113	Bmerb1/Eml2/Map1b/Mid1ip1/Rp1/Snca/Stmn2	7
BP	GO:0010639	negative regulation of organelle organization	19/762	373/28814	0.00530312	0.047085	0.0361804	Ankrd27/Bmerb1/Ctnna2/Eml2/Gpx1/Kank3/Map1b/Mid1ip1/Pik3r1/Pparg/Psmg2/Rhpn2/Rp1/Snca/Spta1/Sptan1/Sptb/Stmn2/Twf2	19
BP	GO:0014067	negative regulation of phosphatidylinositol 3-kinase signaling	3/762	17/28814	0.00949796	0.0691144	0.0531079	Dab2ip/Obscn/Pik3ip1	3
BP	GO:0035308	negative regulation of protein dephosphorylation	4/762	34/28814	0.0119919	0.0794839	0.0610758	Cry2/Fkbp1b/Ppp1r16b/Ppp1r1b	4
BP	GO:0045861	negative regulation of proteolysis	24/762	358/28814	3.43972e-05	0.00191544	0.00147184	A2m/Aqp1/Cdh1/Cdkn2d/Ctla2a/Dhcr24/Fetub/Gpx1/Herpud1/Kng1/Mug1/Ngp/Pcsk1n/Pi16/Pik3r1/Serpina1e/Serpina3k/Serpine1/Serpinh1/Snca/Timp4/Usp19/Wfdc2/Wfikkn2	24
BP	GO:0051283	negative regulation of sequestering of calcium ion	10/762	120/28814	0.00134363	0.0190193	0.0146146	Ccl21a/Dbi/Fkbp1b/Gp1ba/Gp1bb/Gp5/Gp9/Pde4d/Prkd1/Snca	10
BP	GO:0033865	nucleoside bisphosphate metabolic process（核苷二磷酸酯代谢过程）	9/762	110/28814	0.00260958	0.0294988	0.022667	Acaca/Acly/Acot2/Acss1/Fasn/Hmgcl/Hmgcs1/Mlycd/Snca	9
BP	GO:0051647	nucleus localization	6/762	37/28814	0.000387291	0.00780983	0.00600112	Dync1h1/Kif1a/Mtor/Ntn1/Sun2/Tacc2	6
BP	GO:0140056	organelle localization by membrane tethering	6/762	76/28814	0.0153424	0.0913825	0.0702188	Exoc6b/Mospd3/Ncam1/Rab3a/Rab3c/Syt1	6
BP	GO:0072384	organelle transport along microtubule	10/762	85/28814	8.26095e-05	0.00322245	0.00247615	Bloc1s2/Dync1h1/Kif13a/Kif1a/Kif5a/Map1b/Mgarp/Nefh/Nefl/Sun2	10
BP	GO:0015833	peptide transport	22/762	320/28814	4.96102e-05	0.00256625	0.00197192	Aqp1/Arntl/Bglap2/Cartpt/Cplx1/Dio2/Epha5/Ffar4/Fgb/Fkbp1b/Glul/Nr1d1/Per2/Pim3/Pparg/Ptprn2/Rab11fip2/Rab11fip5/Rbp4/S100a8/S100a9/Slc35f5	22
BP	GO:0014065	phosphatidylinositol 3-kinase signaling	9/762	136/28814	0.0103267	0.073241	0.0562788	Ceacam2/Dab2ip/Dcn/Ntrk3/Obscn/Pik3ip1/Pik3r1/Ppp1r16b/Reln	9
BP	GO:0048015	phosphatidylinositol-mediated signaling（磷脂酰肌醇）	11/762	170/28814	0.00573236	0.0490653	0.037702	Car8/Ceacam2/Dab2ip/Dcn/Ntrk3/Obscn/Pi4kb/Pik3ip1/Pik3r1/Ppp1r16b/Reln	11
BP	GO:0006644	phospholipid metabolic process	23/762	367/28814	0.000136676	0.00415857	0.00319547	Apoa1/Apoa5/Apoc1/Aspg/Bscl2/Cds2/Crls1/Dbi/Dgkq/Fam126a/Hmgcs1/Ldlr/Mtmr4/Pi4kb/Pik3r1/Pla2g2c/Plaat5/Pnpla3/Pnpla7/Proca1/Serinc4/Snca/Socs7	23
BP	GO:0000272	polysaccharide catabolic process（多糖分解）	4/762	23/28814	0.00287837	0.0316704	0.0243357	Agl/Chil3/Pygb/Pygl	4
BP	GO:0043280	positive regulation of cysteine-type endopeptidase activity involved in apoptotic process	9/762	127/28814	0.00672517	0.0542459	0.0416829	Alox12/Dap/Ngfr/P2rx1/Pparg/Ret/S100a8/S100a9/Snca	9
BP	GO:0007204	positive regulation of cytosolic calcium ion concentration	17/762	354/28814	0.0138585	0.0870853	0.0669168	Cacna1s/Ccl21a/Cib2/Cxcl2/Dbi/Ffar4/Fkbp1b/Gp1ba/Gp1bb/Gp5/Gp9/Kng1/Lpar1/P2rx1/Pde4d/Prkd1/Snca	17
BP	GO:0010950	positive regulation of endopeptidase activity（内肽酶）	11/762	170/28814	0.00573236	0.0490653	0.037702	Alox12/Dap/Mbp/Ngfr/P2rx1/Pparg/Psme3/Ret/S100a8/S100a9/Snca	11
BP	GO:0045723	positive regulation of fatty acid biosynthetic process	4/762	27/28814	0.0052478	0.0468151	0.035973	Apoa1/Apoa5/Elovl5/Mid1ip1	4
BP	GO:0045923	positive regulation of fatty acid metabolic process	6/762	48/28814	0.00159882	0.0214938	0.0165159	Apoa1/Apoa5/Elovl5/Mid1ip1/Mlycd/Pparg	6
BP	GO:0043270	positive regulation of ion transport	18/762	329/28814	0.00315047	0.0336168	0.0258313	Cntn1/Dbi/Dpysl2/Fgf12/Gjc2/Htr3a/Kcnc1/Mllt6/Nat8l/P2rx1/P2ry12/Plp1/Reln/Rgs9/Serpine1/Snca/Strit1/Syt1	18
BP	GO:0033674	positive regulation of kinase activity	21/762	435/28814	0.00637626	0.0527732	0.0405513	Card10/Cartpt/Ccl21a/Cdk5r2/Dab2ip/Dok7/Epha1/Epha5/Gcn1/Igtp/Irgm1/Map4k2/Mapk8ip3/Mmd/Nod2/Ntrk3/Prox1/Reln/Ret/Snca/Vldlr	21
BP	GO:0045834	positive regulation of lipid metabolic process	12/762	185/28814	0.00392724	0.0388839	0.0298786	Apoa1/Apoa5/Ccl21a/Dbi/Elovl5/Ldlr/Mid1ip1/Mlycd/Mtor/Nod2/Nr1d1/Pparg	12
BP	GO:0051006	positive regulation of lipoprotein lipase activity	3/762	11/28814	0.00259336	0.0294988	0.022667	Apoa1/Apoa5/Gpihbp1	3
BP	GO:0045860	positive regulation of protein kinase activity	17/762	358/28814	0.0153114	0.0913825	0.0702188	Card10/Cartpt/Ccl21a/Cdk5r2/Dab2ip/Dok7/Igtp/Irgm1/Map4k2/Mapk8ip3/Mmd/Nod2/Ntrk3/Prox1/Reln/Snca/Vldlr	17
BP	GO:0062013	positive regulation of small molecule metabolic process	11/762	168/28814	0.00525305	0.0468151	0.035973	Apoa1/Apoa5/Ddb1/Elovl5/Eno1/Gpd1/Mid1ip1/Mlycd/Nr1d1/Pparg/Snca	11
BP	GO:0010898	positive regulation of triglyceride catabolic process	3/762	12/28814	0.00339023	0.0351506	0.0270099	Apoa1/Apoa5/Ldlr	3
BP	GO:0061365	positive regulation of triglyceride lipase activity	3/762	12/28814	0.00339023	0.0351506	0.0270099	Apoa1/Apoa5/Gpihbp1	3
BP	GO:0072659	protein localization to plasma membrane	21/762	302/28814	6.20718e-05	0.00286796	0.00220376	Adcy6/Agr2/Camk2b/Cdh1/Fam126a/Fcer1g/Golga4/Kif13a/Lama5/Lrrc15/Mrap/Palm/Pik3r1/Pkp2/Pls1/Rab11fip2/Rab3a/Rab3c/Sqstm1/Vamp5/Zdhhc22	21
BP	GO:0098840	protein transport along microtubule	5/762	14/28814	2.09574e-05	0.00146015	0.00112199	Cep131/Hspb1/Kif1a/Kif5a/Mapk8ip3	5
BP	GO:0072593	reactive oxygen species metabolic process	14/762	245/28814	0.00595693	0.0503285	0.0386727	Cd177/Dcxr/Epx/Foxo3/Gpx1/Hba-a1/Hbq1a/Hbq1b/Ngfr/Pon3/Sesn1/Snca/Sod3/Ucp1	14
BP	GO:1903115	regulation of actin filament-based movement（肌动蛋白丝）	6/762	46/28814	0.00127601	0.0182359	0.0140126	Acta2/Dsg2/Dsp/Pde4d/Pkp2/Strit1	6
BP	GO:0110020	regulation of actomyosin structure organization（肌动蛋白）	8/762	111/28814	0.0093753	0.0685362	0.0526636	Apoa1/Epha1/Kank3/Lpar1/Mtor/Pik3r1/Prox1/Rhpn2	8
BP	GO:2001233	regulation of apoptotic signaling pathway	21/762	406/28814	0.00292634	0.0318484	0.0244725	Camk2b/Cdkn2d/Dab2ip/Dbh/Eno1/Fgb/Gpx1/Herpud1/Hspb1/Itprip/Muc1/Nfatc4/Ngfr/Ppp2r1b/Psme3/Ret/S100a8/S100a9/Scg2/Serpine1/Snai2	21
BP	GO:1901096	regulation of autophagosome maturation（自噬体的成熟）	3/762	16/28814	0.00797668	0.060835	0.0467459	Igtp/Irgm1/Tecpr1	3
BP	GO:1903169	regulation of calcium ion transmembrane transport	11/762	174/28814	0.00679391	0.0544885	0.0418693	Ahnak/Dbi/Fkbp1b/Gjc2/P2rx1/Pde4d/Plp1/Prkd1/Rgs9/Snca/Strit1	11
BP	GO:0043949	regulation of cAMP-mediated signaling	5/762	48/28814	0.00855136	0.0641891	0.0493233	Ffar4/Lpar1/Pde11a/Pde2a/Pde4d	5
BP	GO:0086004	regulation of cardiac muscle cell contraction	5/762	38/28814	0.00311052	0.03334	0.0256186	Dsg2/Dsp/Pde4d/Pkp2/Strit1	5
BP	GO:0055117	regulation of cardiac muscle contraction	6/762	71/28814	0.0112163	0.0761463	0.0585113	Dsg2/Dsp/Fkbp1b/Pde4d/Pkp2/Strit1	6
BP	GO:0010611	regulation of cardiac muscle hypertrophy	6/762	75/28814	0.0144443	0.0894618	0.068743	Cdk9/Fbxo32/Mtor/Pi16/Pparg/Trip10	6
BP	GO:0032535	regulation of cellular component size	22/762	393/28814	0.000872213	0.0141827	0.0108981	Aqp1/Ccl21a/Cdh4/Dpysl2/Draxin/Golga4/Kank3/Lars/Map1b/Mtor/Nefl/Ntn1/Ntrk3/Omg/Pls1/Ret/Sema3g/Slc12a4/Spta1/Sptan1/Sptb/Twf2	22
BP	GO:0010565	regulation of cellular ketone metabolic process	14/762	153/28814	5.88293e-05	0.00282293	0.00216915	Apoa1/Apoa5/Apoc1/Ceacam2/Dbi/Dgkq/Elovl5/Mid1ip1/Mlycd/Mtor/Nr1d1/Pparg/Prox1/Snca	14
BP	GO:0043281	regulation of cysteine-type endopeptidase activity involved in apoptotic process（半胱氨酸型内肽酶）	16/762	210/28814	0.000160632	0.00448989	0.00345005	Alox12/Aqp1/Cdh1/Cdkn2d/Dap/Dhcr24/Gpx1/Herpud1/Ngfr/P2rx1/Pparg/Ret/S100a8/S100a9/Snca/Sox2	16
BP	GO:2001236	regulation of extrinsic apoptotic signaling pathway	10/762	170/28814	0.0153397	0.0913825	0.0702188	Dbh/Fgb/Gpx1/Itprip/Ppp2r1b/Psme3/Ret/Scg2/Serpine1/Snai2	10
BP	GO:0042304	regulation of fatty acid biosynthetic process	6/762	48/28814	0.00159882	0.0214938	0.0165159	Apoa1/Apoa5/Apoc1/Ceacam2/Elovl5/Mid1ip1	6
BP	GO:0019217	regulation of fatty acid metabolic process	11/762	102/28814	8.25687e-05	0.00322245	0.00247615	Apoa1/Apoa5/Apoc1/Ceacam2/Dbi/Elovl5/Mid1ip1/Mlycd/Mtor/Pparg/Snca	11
BP	GO:0008277	regulation of G protein-coupled receptor signaling pathway	9/762	136/28814	0.0103267	0.073241	0.0562788	Camk2b/Dgkq/Mrap/Pde4d/Rgs18/Rgs9/Snca/Tub/Usp20	9
BP	GO:0002027	regulation of heart rate	8/762	112/28814	0.00986969	0.0705253	0.054192	Chrna7/Dsg2/Dsp/Fkbp1b/Kcnd3/Pde4d/Pik3r1/Pkp2	8
BP	GO:0086091	regulation of heart rate by cardiac conduction	4/762	37/28814	0.0160519	0.0949518	0.0729615	Dsg2/Dsp/Kcnd3/Pkp2	4
BP	GO:0034765	regulation of ion transmembrane transport	26/762	498/28814	0.000873195	0.0141827	0.0108981	Ahnak/Arg1/Cacna1s/Catsper2/Clic5/Dbi/Fgf12/Fkbp1b/Fxyd7/Gjc2/Htr3a/Kcna7/Kcnc1/Kcnd3/Kcnq2/Mtor/P2rx1/Pde4d/Per2/Plp1/Prkd1/Reln/Rgs9/Scn9a/Snca/Strit1	26
BP	GO:0060191	regulation of lipase activity（脂肪酶）	9/762	84/28814	0.000378859	0.00769123	0.00590998	Angptl8/Apoa1/Apoa5/Apoc1/Camk2b/Gpihbp1/Lpar1/Snca/Sort1	9
BP	GO:0046890	regulation of lipid biosynthetic process	15/762	203/28814	0.000353634	0.00736003	0.00565549	Apoa1/Apoa5/Apoc1/Bscl2/Ceacam2/Dbi/Dgkq/Elovl5/Ldlr/Mid1ip1/Mtor/Nr1d1/Prox1/Snai2/Thrsp	15
BP	GO:0050994	regulation of lipid catabolic process	8/762	68/28814	0.000420597	0.00830549	0.00638199	Apoa1/Apoa5/Apoc1/Bscl2/Dbi/Ldlr/Mlycd/Mtor	8
BP	GO:0043550	regulation of lipid kinase activity	6/762	53/28814	0.00267619	0.0300747	0.0231095	Ccl21a/Dab2ip/Nod2/Pik3ip1/Pik3r1/Rbl2	6
BP	GO:0019216	regulation of lipid metabolic process	26/762	382/28814	1.26507e-05	0.00102042	0.000784094	Angptl8/Apoa1/Apoa5/Apoc1/Apod/Bscl2/Ccl21a/Ceacam2/Dab2ip/Dbi/Dgkq/Elovl5/Ldlr/Mid1ip1/Mlycd/Mtmr4/Mtor/Nod2/Nr1d1/Nr1d2/Pik3ip1/Pparg/Prox1/Snai2/Snca/Thrsp	26
BP	GO:0042391	regulation of membrane potential	27/762	469/28814	0.000153147	0.00439052	0.0033737	Alox12/Atp1a3/Bscl2/Chrna7/Chrnb4/Dcn/Dsg2/Dsp/Fgf12/Fkbp1b/Gabrb3/Htr3a/Kcnd3/Kcnk10/Kcnq2/Mtor/Myh14/Ngfr/Ntrk3/P2rx1/Pkp2/Ptn/Reln/Rgs7bp/Scn9a/Slc4a11/Snca	27
BP	GO:0070507	regulation of microtubule cytoskeleton organization	12/762	161/28814	0.00123806	0.0178543	0.0137193	Bmerb1/Dync1h1/Eml2/Map1b/Mid1ip1/Pde4dip/Phldb1/Rae1/Rp1/Snca/Stmn2/Stmn3	12
BP	GO:0031114	regulation of microtubule depolymerization	5/762	38/28814	0.00311052	0.03334	0.0256186	Bmerb1/Map1b/Mid1ip1/Rp1/Stmn2	5
BP	GO:0031110	regulation of microtubule polymerization or depolymerization	9/762	96/28814	0.00100862	0.015534	0.0119364	Bmerb1/Eml2/Map1b/Mid1ip1/Pde4dip/Rp1/Snca/Stmn2/Stmn3	9
BP	GO:0032886	regulation of microtubule-based process	17/762	268/28814	0.000854532	0.013975	0.0107385	Bmerb1/Ccdc40/Cep131/Cfap206/Dync1h1/Eml2/Map1b/Mid1ip1/Nefh/Pde4dip/Phldb1/Rae1/Rp1/Snca/Stmn2/Stmn3/Tacc2	17
BP	GO:0051900	regulation of mitochondrial depolarization（去极化）	3/762	21/28814	0.0171809	0.0995257	0.0764761	Alox12/Dcn/Ngfr	3
BP	GO:0014743	regulation of muscle hypertrophy	6/762	78/28814	0.0172534	0.0995257	0.0764761	Cdk9/Fbxo32/Mtor/Pi16/Pparg/Trip10	6
BP	GO:0043551	regulation of phosphatidylinositol 3-kinase activity（调节磷脂酰肌醇3-激酶的活性）	5/762	41/28814	0.00435211	0.0417575	0.0320867	Ccl21a/Dab2ip/Nod2/Pik3ip1/Pik3r1	5
BP	GO:0014066	regulation of phosphatidylinositol 3-kinase signaling（磷脂酰肌醇3-激酶）	8/762	103/28814	0.00605693	0.0505701	0.0388583	Ceacam2/Dab2ip/Dcn/Ntrk3/Obscn/Pik3ip1/Ppp1r16b/Reln	8
BP	GO:0035023	regulation of Rho protein signal transduction	7/762	91/28814	0.0104804	0.0740057	0.0568664	Apoa1/Arap3/Bcl6/Eps8l1/Lpar1/Ngfr/Rit2	7
BP	GO:0051282	regulation of sequestering of calcium ion	10/762	122/28814	0.00152239	0.0209395	0.01609	Ccl21a/Dbi/Fkbp1b/Gp1ba/Gp1bb/Gp5/Gp9/Pde4d/Prkd1/Snca	10
BP	GO:0062012	regulation of small molecule metabolic process	19/762	371/28814	0.00501288	0.0456143	0.0350503	Apoa1/Apoa5/Apoc1/Ceacam2/Dbi/Ddb1/Dgkq/Elovl5/Eno1/Gpd1/Ldlr/Mid1ip1/Mlycd/Mtor/Nr1d1/Pparg/Prox1/Snai2/Snca	19
BP	GO:0051492	regulation of stress fiber assembly	7/762	99/28814	0.0161213	0.0949518	0.0729615	Apoa1/Epha1/Kank3/Lpar1/Mtor/Pik3r1/Rhpn2	7
BP	GO:0010896	regulation of triglyceride catabolic process	3/762	17/28814	0.00949796	0.0691144	0.0531079	Apoa1/Apoa5/Ldlr	3
BP	GO:0098911	regulation of ventricular cardiac muscle cell action potential	3/762	12/28814	0.00339023	0.0351506	0.0270099	Dsg2/Dsp/Pkp2	3
BP	GO:0051209	release of sequestered calcium ion into cytosol（封存）	10/762	119/28814	0.00126089	0.0181286	0.0139301	Ccl21a/Dbi/Fkbp1b/Gp1ba/Gp1bb/Gp5/Gp9/Pde4d/Prkd1/Snca	10
BP	GO:0022904	respiratory electron transport chain	7/762	94/28814	0.0123935	0.0812403	0.0624255	Chchd2/Gpd1/Mybbp1a/Ndufv1/Plec/Polg2/Snca	7
BP	GO:0070542	response to fatty acid	4/762	36/28814	0.014615	0.0894618	0.068743	Foxo3/Ldlr/Nfatc4/Ucp1	4
BP	GO:0007266	Rho protein signal transduction	10/762	138/28814	0.00375666	0.0380753	0.0292573	Apoa1/Arap3/Bcl6/Eps8l1/Lpar1/Ngfr/Ntn1/Plekhg5/Rhoj/Rit2	10
BP	GO:0019932	second-messenger-mediated signaling	20/762	309/28814	0.000239927	0.005796	0.00445368	Aqp1/Dgkq/Epha5/Ffar4/Fkbp1b/Igtp/Irgm1/Lpar1/Mtor/Ncam1/Nfatc4/P2ry12/Pde11a/Pde2a/Pde4d/Rit2/Tbc1d10c/Tenm2/Tff2/Treml1	20
BP	GO:0051208	sequestering of calcium ion	10/762	124/28814	0.00171998	0.0224257	0.017232	Ccl21a/Dbi/Fkbp1b/Gp1ba/Gp1bb/Gp5/Gp9/Pde4d/Prkd1/Snca	10
BP	GO:0007264	small GTPase mediated signal transduction	20/762	431/28814	0.0114597	0.0775769	0.0596105	Apoa1/Arap3/Arhgap26/Arhgef9/Bcl6/Dab2ip/Dhcr24/Eps8l1/Farp2/Lpar1/Ngfr/Ntn1/Plekhg5/Prkd1/Reln/Rhobtb1/Rhoj/Rit2/Rsu1/Stmn3	20
BP	GO:0044282	small molecule catabolic process	22/762	334/28814	9.30537e-05	0.00340648	0.00261756	Acad8/Acat2/Acot2/Adtrp/Aldh1l1/Aldh4a1/Arg1/Bckdha/Dbi/Echdc1/Eci3/Eno1/Gcat/Hmgcl/Ilvbl/Ivd/Mat1a/Mlycd/Mtor/Pnp/Pon3/Slc27a2	22
BP	GO:0043149	stress fiber assembly（应力纤维）	8/762	116/28814	0.0120425	0.0794875	0.0610786	Apoa1/Epha1/Itgb5/Kank3/Lpar1/Mtor/Pik3r1/Rhpn2	8
MF	GO:0005200	structural constituent of cytoskeleton	11/753	66/28275	1.25858e-06	0.000183123	0.000148379	Camk2b/Mybpc2/Myom2/Nefh/Nefl/Plec/Prph/Sptb/Tln2/Tubb1/Tubb3	11
BP	GO:0010970	transport along microtubule	16/762	167/28814	1.00179e-05	0.000882874	0.000678405	Bloc1s2/Cep131/Dync1h1/Hspb1/Ift172/Kif13a/Kif1a/Kif5a/Map1b/Mapk8ip3/Mgarp/Nefh/Nefl/Sun2/Ttc21a/Tub	16
BP	GO:0019433	triglyceride catabolic process（TG）	6/762	32/28814	0.000168892	0.00459289	0.0035292	Apoa1/Apoa5/Cps1/Gpihbp1/Ldlr/Pnpla3	6
BP	GO:0006641	triglyceride metabolic process	11/762	112/28814	0.00019172	0.00498576	0.00383109	Apoa1/Apoa5/Apoc1/Cps1/Dbi/Gpihbp1/Gpx1/Ldlr/Mogat1/Pnpla3/Thrsp	11
BP	GO:0034370	triglyceride-rich lipoprotein particle remodeling	3/762	11/28814	0.00259336	0.0294988	0.022667	Apoa1/Apoa5/Gpihbp1	3
MF	GO:0015631	tubulin binding	19/753	386/28275	0.00808567	0.0710615	0.0575792	1110017D15Rik/Bloc1s2/Ccdc61/Cetn2/Dpysl2/Eml2/Kif13a/Kif15/Kif1a/Kif5a/Map1b/Neil2/Rab11fip5/Rp1/S100a8/Snca/Sncg/Stmn2/Stmn3	19
BP	GO:0042761	very long-chain fatty acid biosynthetic process	3/762	13/28814	0.00432127	0.0416294	0.0319883	Elovl5/Elovl6/Hacd4	3
BP	GO:0000038	very long-chain fatty acid metabolic process	5/762	35/28814	0.00214696	0.0260647	0.0200283	Acot2/Elovl5/Elovl6/Hacd4/Slc27a2	5
BP	GO:0047496	vesicle transport along microtubule	5/762	49/28814	0.00932062	0.0684519	0.0525988	Bloc1s2/Dync1h1/Kif13a/Kif1a/Kif5a	5
MF	GO:0004115	3',5'-cyclic-AMP phosphodiesterase activity（磷酸二酯酶）	3/753	15/28275	0.00673832	0.0664494	0.0538422	Pde11a/Pde2a/Pde4d	3
CC	GO:0097729	9+2 motile cilium	11/765	184/28739	0.0105915	0.0605881	0.0430375	Catsper2/Catsperz/Cetn2/Cfap53/Dnah5/Dnah9/Ift172/Mns1/Spata6/Sqstm1/Tcte1	11
MF	GO:0015464	acetylcholine receptor activity（乙酰胆碱）	3/753	18/28275	0.0113898	0.0872217	0.0706734	Chrm4/Chrna7/Chrnb4	3
MF	GO:0003779	actin binding	25/753	444/28275	0.00040741	0.0131729	0.0106737	Ablim3/Cdk5r2/Ceacam2/Ctnna2/Eps8l1/Fhl3/Flnc/Map1b/Mib2/Mybpc2/Myh14/Myom2/Myot/Nod2/Nrap/Plec/Pls1/Pof1b/Snca/Sntb1/Spta1/Sptan1/Sptb/Tln2/Twf2	25
MF	GO:0051015	actin filament binding	14/753	218/28275	0.00224632	0.0363031	0.0294154	Ablim3/Ctnna2/Eps8l1/Myh14/Myom2/Nrap/Plec/Pls1/Pof1b/Spta1/Sptan1/Sptb/Tln2/Twf2	14
CC	GO:0098858	actin-based cell projection	15/765	229/28739	0.00130562	0.0119757	0.00850665	Adcy6/Cib2/Clic5/Dcxr/Dync1h1/Gap43/Muc4/Palm/Pls1/Ptprz1/Slc7a5/Snap25/Tbc1d10c/Tubb3/Twf2	15
BP	GO:0031032	actomyosin structure organization（肌动蛋白）	15/762	213/28814	0.000586131	0.0105006	0.0080687	Acta1/Apoa1/Epha1/Flnc/Itgb5/Kank3/Lpar1/Mtor/Myh14/Myom2/Nrap/Pik3r1/Plec/Prox1/Rhpn2	15
MF	GO:0120227	acyl-CoA binding	4/753	29/28275	0.00697975	0.0664494	0.0538422	Dbi/Eci3/Hmgcl/Pnpla3	4
BP	GO:0006639	acylglycerol metabolic process（酰基甘油）	12/762	147/28814	0.00055649	0.0101469	0.00779691	Apoa1/Apoa5/Apoc1/Cps1/Dbi/Dgkq/Gpihbp1/Gpx1/Ldlr/Mogat1/Pnpla3/Thrsp	12
MF	GO:0016746	acyltransferase activity（酰基转移酶）	17/753	257/28275	0.000577736	0.0162698	0.013183	Acat2/Acly/Alas1/Aspg/Elovl5/Elovl6/Epb42/Fasn/Gcat/Glul/Hmgcs1/Mogat1/Nat8l/Plaat5/Pnpla3/Zdhhc22/Zdhhc4	17
MF	GO:0016747	acyltransferase activity, transferring groups other than amino-acyl groups	14/753	225/28275	0.0029945	0.0433228	0.0351033	Acat2/Alas1/Aspg/Elovl5/Elovl6/Fasn/Gcat/Glul/Mogat1/Nat8l/Plaat5/Pnpla3/Zdhhc22/Zdhhc4	14
BP	GO:1990845	adaptive thermogenesis（适应性产热）	13/762	164/28814	0.00044142	0.00860951	0.00661559	Aldh1a1/Arntl/Bscl2/Clic5/Dbh/Dio2/Dync1h1/Elovl6/Ffar4/Nr1d1/Per2/Pparg/Ucp1	13
CC	GO:0005912	adherens junction	10/765	142/28739	0.00481003	0.0312066	0.0221669	Arvcf/Ccdc85b/Cdh1/Ceacam2/Ctnna2/Epha5/Jag1/Pkp2/Pof1b/Pvr	10
BP	GO:0044406	adhesion of symbiont to host（共生体）	3/762	18/28814	0.0111766	0.0760939	0.0584709	Gbp6/Lrrc15/Sftpd	3
BP	GO:0030534	adult behavior	11/762	189/28814	0.0121994	0.0802998	0.0617028	Atp1a3/Cartpt/Chrna7/Chrnb4/Dbh/Fgf12/Npy/Ppp1r1b/Slc10a4/Snca/Sncg	11
BP	GO:0007568	aging	7/762	84/28814	0.00686182	0.0546077	0.0419609	Aldoc/Apod/Foxo3/Ifi27l2a/Ncam1/Pde4d/Polg	7
BP	GO:0046165	alcohol biosynthetic process	9/762	141/28814	0.0128687	0.0831411	0.0638861	Apoa1/Apoa5/Dbh/Dgkq/Dhcr24/Hmgcs1/Nsdhl/Snca/Tm7sf2	9
BP	GO:0006066	alcohol metabolic process	17/762	345/28814	0.0109838	0.0760939	0.0584709	Aldh1a1/Apoa1/Apoa5/Apoc1/Dbh/Dgkq/Dhcr24/Gpd1/Hmgcs1/Idh2/Ldlr/Mogat1/Nsdhl/Rbp4/Snca/Tm7sf2/Vldlr	17
MF	GO:0004029	aldehyde dehydrogenase (NAD+) activity	4/753	17/28275	0.000900483	0.0238219	0.0193022	Aldh1a1/Aldh1a7/Aldh1l1/Aldh4a1	4
MF	GO:0004030	aldehyde dehydrogenase [NAD(P)+] activity	4/753	19/28275	0.00140574	0.0306802	0.0248593	Aldh1a1/Aldh1a7/Aldh1l1/Aldh4a1	4
BP	GO:1901607	alpha-amino acid biosynthetic process	6/762	57/28814	0.00387089	0.0388641	0.0298634	Asns/Bhmt/Glul/Ilvbl/Psat1/Sephs2	6
BP	GO:1901606	alpha-amino acid catabolic process	6/762	78/28814	0.0172534	0.0995257	0.0764761	Aldh4a1/Arg1/Gcat/Hmgcl/Ivd/Mat1a	6
BP	GO:0001667	ameboidal-type cell migration	27/762	452/28814	8.35869e-05	0.00323407	0.00248507	Acta2/Adtrp/Alox12/Apoa1/Aqp1/Card10/Clec14a/Dab2ip/Dcn/Glul/Gpx1/Hspb1/Lama5/Meox2/Mmp12/Mtor/P2ry12/Plec/Plekhg5/Pparg/Prkd1/Prox1/Ret/Rhoj/Sema3g/Serpine1/Snai2	27
MF	GO:0033218	amide binding（酰胺）	26/753	452/28275	0.000226726	0.00942532	0.00763708	Acaca/Apoa1/Atp1a3/Calcrl/Chrna7/Dbi/Dhcr24/Eci3/Fasn/Fkbp1b/Gpr37l1/Hmgcl/Ldlr/Lvrn/Mgst2/Mme/Ngfr/Nod2/P2rx1/Pik3r1/Plekha3/Pnpla3/Pparg/Slc40a1/Srp54b/Tubb3	26
BP	GO:0042886	amide transport（酰胺）	23/762	353/28814	7.66681e-05	0.00309206	0.00237596	Aqp1/Arntl/Bglap2/Cartpt/Cplx1/Dio2/Epha5/Ffar4/Fgb/Fkbp1b/Glul/Nr1d1/Per2/Pim3/Plekha3/Pparg/Ptprn2/Rab11fip2/Rab11fip5/Rbp4/S100a8/S100a9/Slc35f5	23
BP	GO:0015837	amine transport	13/762	121/28814	1.99109e-05	0.00145778	0.00112017	Arg1/Cartpt/Chrna7/Dpysl2/Nat8l/P2ry12/Per2/Rab3a/Snca/Sncg/Syt1/Syt5/Th	13
MF	GO:0016597	amino acid binding	7/753	70/28275	0.00258842	0.0389601	0.0315683	Cps1/Gad1/Glul/Mat1a/Sesn1/Th/Ubr2	7
BP	GO:0046348	amino sugar catabolic process	3/762	18/28814	0.0111766	0.0760939	0.0584709	Aldh1a1/Aldh1a7/Chil3	3
CC	GO:0005680	anaphase-promoting complex	3/765	22/28739	0.0198481	0.0926496	0.0658116	Anapc10/Anapc7/Ube2c	3
BP	GO:0060249	anatomical structure homeostasis（解剖）	16/762	328/28814	0.0145529	0.0894618	0.068743	Acaca/Aldh1a1/Cartpt/Cib2/Cldn5/Col11a2/Itgb6/Mbp/Muc4/Nod2/P2rx1/Rbp4/Rp1/Sftpd/Tff2/Tub	16
CC	GO:0031225	anchored component of membrane（固定组件）	14/765	181/28739	0.000370242	0.00447656	0.00317983	Cd177/Ceacam2/Cntn1/Gp1ba/Gpihbp1/Ncam1/Negr1/Nod2/Omg/Plet1/Rab3a/Rgs7bp/Syn1/Vtcn1	14
CC	GO:0046658	anchored component of plasma membrane	6/765	72/28739	0.0123302	0.0663613	0.0471383	Cd177/Cntn1/Gp1ba/Gpihbp1/Nod2/Rgs7bp	6
BP	GO:0006820	anion transport（阴离子）	23/762	498/28814	0.00744622	0.0582838	0.0447856	Arg1/Ceacam2/Clic5/Dpysl2/Gabrb3/Hrh2/Lrrc8b/Mtor/Per2/Pla2g2c/Proca1/Sfrp4/Slc10a4/Slc12a4/Slc25a1/Slc25a42/Slc2a1/Slc2a3/Slc37a1/Slc4a11/Slc5a5/Slc7a5/Snca	23
MF	GO:0030506	ankyrin binding	6/753	23/28275	2.39603e-05	0.00152992	0.00123965	Cdh1/Flnc/Kcnq2/Obscn/Plec/Sptb	6
BP	GO:0008089	anterograde axonal transport（轴突前向运输）	7/762	51/28814	0.000370321	0.00759638	0.0058371	Bloc1s2/Hspb1/Kif1a/Kif5a/Mapk8ip3/Mgarp/Nefl	7
BP	GO:0019731	antibacterial humoral response	7/762	99/28814	0.0161213	0.0949518	0.0729615	Camp/Dmbt1/Fgb/Nod2/Npy/Sftpd/Wfdc2	7
BP	GO:0061844	antimicrobial humoral immune response mediated by antimicrobial peptide	11/762	134/28814	0.000891344	0.0142453	0.0109461	Camp/Ccl21a/Cxcl14/Cxcl2/Dmbt1/Kng1/Nod2/Npy/Pf4/Ppbp/S100a9	11
BP	GO:0019730	antimicrobial humoral response	14/762	171/28814	0.000193147	0.00499557	0.00383862	Camp/Ccl21a/Cxcl14/Cxcl2/Dmbt1/Fgb/Kng1/Nod2/Npy/Pf4/Ppbp/S100a9/Sftpd/Wfdc2	14
MF	GO:0016209	antioxidant activity	12/753	84/28275	2.28001e-06	0.00028435	0.000230401	Alox5ap/Epx/Gpx1/Hba-a1/Hbq1a/Hbq1b/Mgst2/Prxl2a/Prxl2b/S100a8/S100a9/Sod3	12
CC	GO:0045177	apical part of cell	22/765	487/28739	0.011876	0.0663613	0.0471383	Aqp1/Cdh1/Ceacam2/Cetn2/Chrna7/Cyp4a10/Cyp4a14/Dbh/Dsg2/Gpihbp1/Jag1/Ldlr/Lrrc6/Muc1/Muc4/Plec/Plet1/Slc2a1/Slc4a11/Slc5a7/Slc7a5/Vldlr	22
BP	GO:0019369	arachidonic acid metabolic process（花生四烯酸）	6/762	78/28814	0.0172534	0.0995257	0.0764761	Alox12/Cyp2b10/Cyp2d10/Cyp4a10/Cyp4a14/Gpx1	6
BP	GO:0008306	associative learning	10/762	120/28814	0.00134363	0.0190193	0.0146146	Atp1a3/Btg2/Chrna7/Dbh/Hrh2/Meis2/Mtor/Ppp1r1b/Reln/Snap25	10
BP	GO:0014002	astrocyte development	6/762	35/28814	0.00028281	0.00640435	0.00492113	Lamb2/Ldlr/Nr1d1/Plp1/S100a8/S100a9	6
BP	GO:0048708	astrocyte differentiation	10/762	84/28814	7.4636e-05	0.00306854	0.00235788	Gpr37l1/Lamb2/Ldlr/Mbd1/Nr1d1/Ntrk3/Plp1/Prpf19/S100a8/S100a9	10
CC	GO:0032279	asymmetric synapse	22/765	339/28739	0.000126491	0.00192266	0.00136572	Arhgef9/Camk2b/Chrm4/Chrna7/Clstn3/Ctnna2/Eef2k/Gap43/Hspb1/Kcnd3/Lrrtm3/Map1b/Mapk10/Nefh/Ngfr/Nrgn/Palm/Rgs7bp/Rgs9/Rps14/Syn1/Syn2	22
BP	GO:0099640	axo-dendritic protein transport	3/762	10/28814	0.00192374	0.024284	0.01866	Hspb1/Kif5a/Mapk8ip3	3
BP	GO:0008088	axo-dendritic transport	8/762	84/28814	0.00171561	0.0224257	0.017232	Bloc1s2/Dync1h1/Hspb1/Kif1a/Kif5a/Mapk8ip3/Mgarp/Nefl	8
CC	GO:0030673	axolemma	3/765	21/28739	0.0174806	0.086108	0.061165	Chrna7/Kcnc1/Mapk8ip3	3
BP	GO:0008366	axon ensheathment	13/762	178/28814	0.000952605	0.0150114	0.0115349	Cldn5/Cntn1/Fam126a/Mal2/Mbp/Mtor/Ngfr/Ntrk3/Omg/Plec/Plp1/Ptn/Ptprz1	13
BP	GO:0048675	axon extension	10/762	142/28814	0.00459814	0.0430329	0.0330668	Cdh4/Dpysl2/Draxin/Golga4/Lamb2/Map1b/Ntn1/Ntrk3/Sema3g/Twf2	10
BP	GO:0007411	axon guidance	25/762	258/28814	2.81545e-08	1.31512e-05	1.01055e-05	Cdh4/Cdk5r2/Cntn1/Dpysl2/Draxin/Epha1/Epha5/Foxg1/Gap43/Kif5a/Lama5/Lamb2/Lamc2/Mapk8ip3/Myot/Ncam1/Ngfr/Ntn1/Plxnb2/Plxnc1/Reln/Sema3g/Tenm2/Tubb3/Vstm2l	25
BP	GO:0031103	axon regeneration	9/762	54/28814	1.10636e-05	0.000918268	0.000705602	Fkbp1b/Gap43/Lamb2/Mapk8ip3/Nefh/Nefl/Ntrk3/Omg/Ptn	9
CC	GO:0043679	axon terminus	18/765	190/28739	3.65262e-06	0.000161933	0.000115026	Aqp1/Cdh1/Chrm4/Cplx1/Dbh/Dpysl2/Gabrb3/Gad1/Glul/Npy/Polg/Prph/Ptprn2/Rab3a/Slc18a3/Snca/Sncg/Th	18
BP	GO:0098930	axonal transport	8/762	65/28814	0.00030782	0.0066942	0.00514386	Bloc1s2/Dync1h1/Hspb1/Kif1a/Kif5a/Mapk8ip3/Mgarp/Nefl	8
BP	GO:0035082	axoneme assembly（轴丝）	10/762	91/28814	0.000147231	0.0042931	0.00329884	Ak7/Armc2/Ccdc40/Cep131/Cfap206/Dnah5/Hoatz/Lrrc6/Mns1/Rp1	10
BP	GO:0007409	axonogenesis	37/762	493/28814	1.63648e-08	1.11257e-05	8.54908e-06	Cdh4/Cdk5r2/Cntn1/Ctnna2/Dpysl2/Draxin/Epha1/Epha5/Foxg1/Gap43/Golga4/Kif5a/Lama5/Lamb2/Lamc2/Map1b/Mapk8ip3/Mbp/Myot/Ncam1/Nefh/Nefl/Ngfr/Ntn1/Ntrk3/Omg/Plxnb2/Plxnc1/Ptprz1/Rab3a/Reln/Ret/Sema3g/Tenm2/Tubb3/Twf2/Vstm2l	37
CC	GO:0045178	basal part of cell	17/765	301/28739	0.00313314	0.0241	0.0171189	Aqp1/Cdh1/Ceacam2/Ctnna2/Dsp/Gpihbp1/Ldlr/Nod2/P2ry12/Palm/Pdzd11/Phldb1/Plec/Slc2a1/Slc40a1/Slc4a11/Slc7a5	17
CC	GO:0009925	basal plasma membrane	16/765	276/28739	0.00317105	0.0241	0.0171189	Aqp1/Cdh1/Ceacam2/Ctnna2/Dsp/Gpihbp1/Ldlr/Nod2/P2ry12/Palm/Pdzd11/Plec/Slc2a1/Slc40a1/Slc4a11/Slc7a5	16
CC	GO:0016323	basolateral plasma membrane	14/765	246/28739	0.00651655	0.0398483	0.0283054	Aqp1/Cdh1/Ceacam2/Ctnna2/Dsp/Gpihbp1/Ldlr/Nod2/Palm/Pdzd11/Slc2a1/Slc40a1/Slc4a11/Slc7a5	14
BP	GO:0051702	biological process involved in interaction with symbiont（共生体）	8/762	119/28814	0.013889	0.0870853	0.0669168	Arg1/Camp/Cdk9/Ddb1/Gpx1/Igf2r/Pou2f3/Sftpd	8
CC	GO:0031082	BLOC complex	3/765	20/28739	0.0152801	0.0774193	0.0549932	Bloc1s2/Hps6/Snap25	3
BP	GO:0007596	blood coagulation	18/762	172/28814	7.91271e-07	0.000134488	0.000103341	Adtrp/Alox12/F8/Fcer1g/Fgb/Gp1ba/Gp1bb/Gp5/Gp9/Hps6/Kng1/Mpig6b/P2rx1/P2ry12/Pf4/S100a9/Serpine1/Treml1	18
BP	GO:0072378	blood coagulation, fibrin clot formation	6/762	18/28814	4.7443e-06	0.000490828	0.000377155	F8/Fgb/Gp1ba/Gp1bb/Gp5/Gp9	6
BP	GO:0007597	blood coagulation, intrinsic pathway	5/762	10/28814	2.88124e-06	0.00031888	0.000245029	F8/Gp1ba/Gp1bb/Gp5/Gp9	5
BP	GO:0043534	blood vessel endothelial cell migration	11/762	116/28814	0.00026114	0.00615231	0.00472747	Adtrp/Alox12/Apoa1/Card10/Clec14a/Gpx1/Hspb1/Meox2/Pparg/Prkd1/Rhoj	11
BP	GO:0098751	bone cell development	5/762	42/28814	0.00483465	0.0445893	0.0342627	Gp1ba/Gp1bb/Gp5/Gp9/Mpig6b	5
BP	GO:0050873	brown fat cell differentiation	6/762	61/28814	0.005421	0.0471637	0.0362408	Dio2/Ffar4/Mrap/Mtor/Pparg/Ucp1	6
BP	GO:0086069	bundle of His cell to Purkinje myocyte communication（希氏细胞与浦肯野肌细胞的交流束）	3/762	14/28814	0.00539259	0.0470887	0.0361832	Dsg2/Dsp/Pkp2	3
MF	GO:0045296	cadherin binding	6/753	69/28275	0.0101299	0.0811324	0.0657394	Arvcf/Cdh1/Cdh4/Ctnna2/Obscn/Pkp2	6
BP	GO:0048791	calcium ion-regulated exocytosis of neurotransmitter	4/762	22/28814	0.00242806	0.0286032	0.0219789	Cadps/Snap25/Syt1/Syt5	4
BP	GO:0017156	calcium-ion regulated exocytosis（外分泌）	7/762	71/28814	0.00270073	0.0301708	0.0231834	Cadps/Cdk5r2/Rab3a/Snap25/Syn2/Syt1/Syt5	7
BP	GO:0043010	camera-type eye development	19/762	374/28814	0.00545333	0.0473584	0.0363905	Aldh1a1/Aqp1/Cacna1s/Gpd2/Ift172/Jag1/Lamb2/Ntrk3/Obsl1/Pcnt/Prox1/Ptn/Rbp4/Rhoj/Rp1/Sox2/Th/Tspan12/Tub	19
BP	GO:0048593	camera-type eye morphogenesis	12/762	155/28814	0.000890256	0.0142453	0.0109461	Aldh1a1/Aqp1/Ift172/Jag1/Obsl1/Prox1/Ptn/Rbp4/Rp1/Sox2/Th/Tspan12	12
BP	GO:0019933	cAMP-mediated signaling	7/762	68/28814	0.00210702	0.0257771	0.0198073	Dgkq/Epha5/Ffar4/Lpar1/Pde11a/Pde2a/Pde4d	7
MF	GO:0030246	carbohydrate binding	17/753	277/28275	0.00131902	0.0304983	0.0247119	Agl/Asgr2/Chil3/Clec14a/Clec1b/Cntn1/Dbh/Gys2/Igf2r/Ogfod2/P4ha1/P4ha2/Pygb/Pygl/Sftpd/Slc2a3/Tkt	17
BP	GO:1901136	carbohydrate derivative catabolic process	10/762	147/28814	0.00585091	0.0499005	0.0383438	Aldh1a1/Aldh1a7/Chil3/Entpd4/Gpd1/Mlycd/Mmp12/Pde2a/Pde4d/Pnp	10
MF	GO:0016830	carbon-carbon lyase activity	6/753	51/28275	0.00227245	0.0363031	0.0294154	Aldoc/Echdc1/Gad1/Hmgcl/Me1/Mlycd	6
MF	GO:0031406	carboxylic acid binding（羧酸）	20/753	184/28275	1.16975e-07	3.99596e-05	3.23782e-05	Acaca/Alox5ap/Apoc1/Cps1/Cyp4a14/Dbh/Ffar4/Gad1/Glul/Hmgcl/Igf2r/Ogfod2/P4ha1/P4ha2/Pparg/Pygl/Rbp7/S100a8/Snca/Ucp1	20
MF	GO:0052689	carboxylic ester hydrolase activity	12/753	165/28275	0.00161808	0.0321042	0.0260132	Acot2/Aspg/Bche/Lars/Lars2/Pla2g2c/Plaat5/Pnpla3/Pnpla7/Pon2/Pon3/Proca1	12
MF	GO:0016831	carboxy-lyase activity	4/753	33/28275	0.0110613	0.0862186	0.0698606	Echdc1/Gad1/Me1/Mlycd	4
BP	GO:0050432	catecholamine secretion	9/762	71/28814	0.000103901	0.0036627	0.00281444	Cadps/Cartpt/Chrna7/P2ry12/Rab3a/Snca/Sncg/Syt1/Syt5	9
MF	GO:0005261	cation channel activity（阳离子）	17/753	333/28275	0.00843571	0.0729146	0.0590808	Aqp1/Cacna1s/Catsper2/Chrna7/Chrnb4/Htr3a/Kcna7/Kcnc1/Kcnd3/Kcnk10/Kcnq2/Otop1/P2rx1/Scn9a/Slc24a3/Slc4a11/Snap25	17
CC	GO:0034703	cation channel complex	12/765	224/28739	0.0174006	0.086108	0.061165	Cacna1s/Catsper2/Catsperz/Fkbp1b/Htr3a/Kcna7/Kcnc1/Kcnd3/Kcnq2/Pde4d/Scn9a/Snap25	12
CC	GO:0005901	caveola	7/765	96/28739	0.0142585	0.0736457	0.0523126	Adtrp/Aqp1/Cdh1/Kcnd3/Ldlr/P2ry12/Slc2a1	7
BP	GO:0032488	Cdc42 protein signal transduction	4/762	15/28814	0.000524844	0.00976218	0.00750131	Apoa1/Ntn1/Rhoj/Rit2	4
BP	GO:0033627	cell adhesion mediated by integrin	9/762	89/28814	0.000582076	0.0104928	0.00806272	Ccl21a/Itga2b/Itgb5/Itgb6/Muc1/P2ry12/Ret/Serpine1/Snai2	9
MF	GO:0050839	cell adhesion molecule binding	26/753	307/28275	2.5324e-07	4.42157e-05	3.58268e-05	Arvcf/Cd177/Cd226/Cdh1/Cdh4/Cib2/Cntn1/Ctnna2/Dsg2/Dsp/Fgb/Itga2b/Itgb5/Itgb6/Lama5/Lamb2/Myot/Obscn/Pkp2/Ptn/Ptprz1/Pvr/Tenm2/Tln2/Tspan4/Vstm2l	26
CC	GO:0044298	cell body membrane	5/765	41/28739	0.00447369	0.0293828	0.0208714	Aqp1/Dab2ip/Kcnc1/Ngfr/P2ry12	5
BP	GO:0060326	cell chemotaxis	22/762	314/28814	3.73808e-05	0.00199882	0.00153591	Ccl21a/Cxcl14/Cxcl2/Fcer1g/Hspb1/Il17rc/Lpar1/Nod2/Pde4d/Pf4/Plec/Plekhg5/Ppbp/Prkd1/Ptn/Retnlg/S100a8/S100a9/Scg2/Serpine1/Slamf1/Snai2	22
BP	GO:0086065	cell communication involved in cardiac conduction	5/762	41/28814	0.00435211	0.0417575	0.0320867	Dsg2/Dsp/Kcnd3/Pde4d/Pkp2	5
CC	GO:0005938	cell cortex	24/765	305/28739	2.6494e-06	0.000140948	0.000100119	Arhgef9/Cdh1/Cib2/Cldn5/Ctnna2/Dync1h1/Eno1/Epb42/Exoc6b/Fgb/Gad1/Gys2/Lamc2/Pde4dip/Phldb1/Pls1/Prkd1/Rhobtb1/Rimbp2/Slc2a1/Snca/Spta1/Sptan1/Sptb	24
BP	GO:0034329	cell junction assembly	23/762	441/28814	0.00171059	0.0224257	0.017232	Apod/Arhgef9/Arvcf/Cdh1/Cldn5/Clstn3/Colq/Eef2k/Gabrb3/Gap43/Lrrtm3/Negr1/Ntn1/Ntrk3/Obsl1/Pik3r1/Pkp2/Plec/Plxnb2/Pof1b/Reln/Snai2/Snca	23
CC	GO:0031252	cell leading edge	21/765	412/28739	0.00373503	0.0254749	0.0180955	Ablim3/Arap3/Cdh1/Chrna7/Ctnna2/Dpp9/Eps8l1/Itgb5/Kcnc1/Mapk8ip3/Ngfr/Palm/Plekhg5/Ptprz1/S100a11/S100a6/Snap25/Stmn2/Tln2/Tubb3/Twf2	21
BP	GO:0002042	cell migration involved in sprouting angiogenesis	5/762	53/28814	0.0128734	0.0831411	0.0638861	Adtrp/Card10/Clec14a/Meox2/Rhoj	5
BP	GO:0098742	cell-cell adhesion via plasma-membrane adhesion molecules	16/762	214/28814	0.000199361	0.00507358	0.00389857	Apoa1/Arvcf/Cd177/Cdh1/Cdh4/Ceacam2/Clstn3/Dsg2/Mbp/Myot/Obsl1/Plxnb2/Pvr/Ret/Tenm2/Vstm2l	16
CC	GO:0044291	cell-cell contact zone	10/765	90/28739	0.000141483	0.0020908	0.00148516	Ahnak/Dsg2/Dsp/Nrap/Obscn/Pkp2/Slc2a1/Sptan1/Tln2/Vamp5	10
BP	GO:0007160	cell-matrix adhesion	15/762	234/28814	0.00151667	0.0209395	0.01609	Apod/Bcl6/Ccl21a/Epha1/Fgb/Gp5/Itga2b/Itgb5/Itgb6/Jag1/Mmp12/Muc4/Pik3r1/Plet1/Serpine1	15
BP	GO:0031589	cell-substrate adhesion	24/762	373/28814	6.56955e-05	0.00292192	0.00224522	Agr2/Apoa1/Apod/Bcl6/Ccl21a/Epha1/Fgb/Gp5/Hsd17b12/Itga2b/Itgb5/Itgb6/Jag1/Lama5/Lamb2/Mmp12/Muc4/Npy/Pik3r1/Plet1/Ptn/Ptprz1/Rsu1/Serpine1	24
BP	GO:0009063	cellular amino acid catabolic process	8/762	95/28814	0.00371721	0.0377996	0.0290454	Acad8/Aldh4a1/Arg1/Bckdha/Gcat/Hmgcl/Ivd/Mat1a	8
BP	GO:0010927	cellular component assembly involved in morphogenesis	8/762	123/28814	0.0166612	0.0975282	0.0749412	Acta1/Cntn1/Flnc/Myom2/Nrap/Phldb1/Plec/Prox1	8
BP	GO:0022411	cellular component disassembly	22/762	427/28814	0.00247276	0.0288428	0.022163	Akap8l/Bmerb1/Epg5/Grwd1/Igtp/Irgm1/Map1b/Mid1ip1/Napb/Per2/Pik3r1/Rp1/Scaf4/Snai2/Spta1/Sptan1/Sptb/Sqstm1/Stmn2/Stmn3/Tecpr1/Twf2	22
BP	GO:0006073	cellular glucan metabolic process（葡聚糖）	9/762	77/28814	0.00019555	0.00500334	0.0038446	Agl/Gbe1/Gys2/Mtor/Nr1d1/Per2/Ppp1r1a/Pygb/Pygl	9
BP	GO:0044242	cellular lipid catabolic process	23/762	224/28814	3.44618e-08	1.3667e-05	1.05018e-05	Acat2/Acot2/Adtrp/Apoa1/Apoa5/Apoc1/Bglap2/Bscl2/Cps1/Dbi/Echdc1/Eci3/Gpihbp1/Ilvbl/Ivd/Ldlr/Mgst2/Mlycd/Mtor/Pla2g2c/Pnpla3/Pnpla7/Slc27a2	23
BP	GO:0044247	cellular polysaccharide catabolic process（多糖）	3/762	19/28814	0.0130154	0.0831411	0.0638861	Agl/Pygb/Pygl	3
BP	GO:0071214	cellular response to abiotic stimulus（非生物）	16/762	330/28814	0.0153274	0.0913825	0.0702188	Aqp1/Cul4b/Ddb1/Efhd1/Itgb6/Mme/Nfatc4/Palm/Pde2a/Pik3r1/Plec/Rab11fip5/Rgs9/Rp1/Slc4a11/Snai2	16
BP	GO:0034198	cellular response to amino acid starvation	6/762	45/28814	0.00113461	0.0169799	0.0130475	Dap/Gcn1/Lars/Mtor/Prkd1/Sesn1	6
BP	GO:1990869	cellular response to chemokine	6/762	72/28814	0.0119701	0.0794839	0.0610758	Ccl21a/Cxcl2/Mpl/Pf4/Ppbp/Tff2	6
BP	GO:0104004	cellular response to environmental stimulus	16/762	330/28814	0.0153274	0.0913825	0.0702188	Aqp1/Cul4b/Ddb1/Efhd1/Itgb6/Mme/Nfatc4/Palm/Pde2a/Pik3r1/Plec/Rab11fip5/Rgs9/Rp1/Slc4a11/Snai2	16
BP	GO:0071496	cellular response to external stimulus	17/762	301/28814	0.00293358	0.0318484	0.0244725	Aqp1/Asns/Cartpt/Dap/Foxo3/Gcn1/Glul/Lars/Mars1/Mtor/Mybbp1a/Pde2a/Plec/Prkd1/Sesn1/Slc2a1/Snai2	17
BP	GO:0031668	cellular response to extracellular stimulus	15/762	237/28814	0.00171837	0.0224257	0.017232	Asns/Cartpt/Dap/Foxo3/Gcn1/Glul/Lars/Mars1/Mtor/Mybbp1a/Plec/Prkd1/Sesn1/Slc2a1/Snai2	15
BP	GO:0042149	cellular response to glucose starvation	5/762	51/28814	0.0109994	0.0760939	0.0584709	Asns/Foxo3/Mybbp1a/Sesn1/Slc2a1	5
BP	GO:0071378	cellular response to growth hormone stimulus	3/762	19/28814	0.0130154	0.0831411	0.0638861	Jak1/Leprotl1/Pik3r1	3
BP	GO:0071456	cellular response to hypoxia	8/762	107/28814	0.00758029	0.0590419	0.0453681	Aqp1/Chchd2/Eno1/Mgarp/Mtor/Pparg/Usp19/Vldlr	8
BP	GO:0071346	cellular response to interferon-gamma	8/762	112/28814	0.00986969	0.0705253	0.054192	Arg1/Ccl21a/Gbp6/Igtp/Irgm1/Otop1/Pparg/Rab11fip5	8
BP	GO:0071233	cellular response to leucine	4/762	10/28814	8.97388e-05	0.00333625	0.00256359	Lars/Mtor/Sesn1/Ubr2	4
BP	GO:1990253	cellular response to leucine starvation	4/762	12/28814	0.000202766	0.00513279	0.00394406	Gcn1/Lars/Mtor/Sesn1	4
BP	GO:0071482	cellular response to light stimulus	8/762	111/28814	0.0093753	0.0685362	0.0526636	Aqp1/Cul4b/Ddb1/Mme/Nfatc4/Pik3r1/Rgs9/Rp1	8
BP	GO:0071402	cellular response to lipoprotein particle stimulus	5/762	37/28814	0.00276041	0.0306219	0.02353	Adtrp/Fcer1g/Hmgcs1/Ldlr/Pparg	5
BP	GO:0071285	cellular response to lithium ion	3/762	14/28814	0.00539259	0.0470887	0.0361832	Cdh1/Nfatc4/Pparg	3
BP	GO:0071404	cellular response to low-density lipoprotein particle stimulus	4/762	22/28814	0.00242806	0.0286032	0.0219789	Fcer1g/Hmgcs1/Ldlr/Pparg	4
BP	GO:0071248	cellular response to metal ion	11/762	169/28814	0.00548858	0.0475777	0.036559	Alox5ap/Aqp1/Cdh1/Gabrb3/Nfatc4/Pparg/Slc40a1/Snca/Sox2/Syt1/Syt5	11
BP	GO:0071868	cellular response to monoamine stimulus（单胺）	6/762	72/28814	0.0119701	0.0794839	0.0610758	Adcy6/Htr3a/Nsg2/Palm/Pde4d/Rgs9	6
BP	GO:0031669	cellular response to nutrient levels	14/762	205/28814	0.00118473	0.0174016	0.0133715	Asns/Cartpt/Dap/Foxo3/Gcn1/Glul/Lars/Mars1/Mtor/Mybbp1a/Prkd1/Sesn1/Slc2a1/Snai2	14
BP	GO:0034599	cellular response to oxidative stress	14/762	274/28814	0.0149264	0.0903443	0.0694211	Aqp1/Arntl/Chchd2/Ermp1/Foxo3/Gpr37l1/Gpx1/Hspb1/Ngfr/Prkd1/Slc4a11/Snca/Sod3/Ucp1	14
BP	GO:0036120	cellular response to platelet-derived growth factor stimulus	3/762	20/28814	0.0150162	0.0903443	0.0694211	Mars1/Pparg/Snai2	3
BP	GO:0035924	cellular response to vascular endothelial growth factor stimulus	6/762	60/28814	0.0049971	0.0455578	0.0350069	Dab2ip/Dcn/Hspb1/Mapkapk2/Prkd1/Tspan12	6
BP	GO:0021795	cerebral cortex cell migration	9/762	53/28814	9.43949e-06	0.000847595	0.000651297	Bmerb1/Cdk5r2/Dab2ip/Foxg1/Fut10/P2ry12/Reln/Socs7/Sun2	9
BP	GO:0021987	cerebral cortex development	11/762	112/28814	0.00019172	0.00498576	0.00383109	Bmerb1/Cdk5r2/Dab2ip/Foxg1/Fut10/P2ry12/Reln/Socs7/Sox2/Sun2/Tacc2	11
BP	GO:0021801	cerebral cortex radial glia-guided migration	8/762	26/28814	2.36254e-07	5.62167e-05	4.31972e-05	Bmerb1/Cdk5r2/Dab2ip/Foxg1/P2ry12/Reln/Socs7/Sun2	8
BP	GO:0021799	cerebral cortex radially oriented cell migration	9/762	38/28814	4.94778e-07	9.41859e-05	7.2373e-05	Bmerb1/Cdk5r2/Dab2ip/Foxg1/Fut10/P2ry12/Reln/Socs7/Sun2	9
BP	GO:0090660	cerebrospinal fluid circulation	3/762	19/28814	0.0130154	0.0831411	0.0638861	Cfap53/Dnah9/Lrrc6	3
MF	GO:0015267	channel activity	23/753	482/28275	0.00552858	0.0567817	0.0460087	Apol11b/Aqp1/Cacna1s/Catsper2/Chrna7/Chrnb4/Clic5/Gabrb3/Gjc2/Htr3a/Kcna7/Kcnc1/Kcnd3/Kcnk10/Kcnq2/Lrrc8b/Otop1/P2rx1/Scn9a/Slc24a3/Slc4a11/Snap25/Tmc6	23
MF	GO:0008009	chemokine activity	5/753	41/28275	0.0044819	0.0528743	0.0428426	Ccl21a/Cxcl14/Cxcl2/Pf4/Ppbp	5
MF	GO:0042379	chemokine receptor binding	7/753	77/28275	0.00442844	0.0528743	0.0428426	Ccl21a/Cxcl14/Cxcl2/Jak1/Pf4/Ppbp/Tff2	7
BP	GO:0070098	chemokine-mediated signaling pathway	6/762	62/28814	0.0058706	0.0499789	0.0384041	Ccl21a/Cxcl2/Mpl/Pf4/Ppbp/Tff2	6
BP	GO:0006695	cholesterol biosynthetic process	6/762	57/28814	0.00387089	0.0388641	0.0298634	Apoa1/Apoa5/Dhcr24/Hmgcs1/Nsdhl/Tm7sf2	6
BP	GO:0008203	cholesterol metabolic process	10/762	145/28814	0.00532134	0.0470887	0.0361832	Apoa1/Apoa5/Apoc1/Dgkq/Dhcr24/Hmgcs1/Ldlr/Nsdhl/Tm7sf2/Vldlr	10
CC	GO:0098981	cholinergic synapse	5/765	12/28739	8.94351e-06	0.000297372	0.000211232	Chrna7/Chrnb4/Nefl/Slc10a4/Slc18a3	5
BP	GO:0060271	cilium assembly	18/762	355/28814	0.00684646	0.0546077	0.0419609	Ablim3/Ak7/Armc2/Ccdc40/Cep131/Cfap206/Cfap53/Dnah5/Hoatz/Ift172/Lama5/Lrrc6/Mns1/Pcnt/Rp1/Spata6/Tekt1/Wdr90	18
BP	GO:0003341	cilium movement	18/762	217/28814	2.09338e-05	0.00146015	0.00112199	Ak7/Armc2/Catsper2/Catsperz/Ccdc40/Cep131/Cfap206/Cfap53/Chrna7/Dnah5/Dnah9/Dync1h1/Hoatz/Lrrc6/Mns1/Tcte1/Tekt1/Ttc21a	18
BP	GO:0060294	cilium movement involved in cell motility	15/762	163/28814	3.03107e-05	0.00178472	0.00137139	Armc2/Catsper2/Catsperz/Ccdc40/Cep131/Cfap206/Cfap53/Chrna7/Dnah5/Hoatz/Lrrc6/Mns1/Tcte1/Tekt1/Ttc21a	15
BP	GO:0001539	cilium or flagellum-dependent cell motility	15/762	171/28814	5.28767e-05	0.00262125	0.00201419	Armc2/Catsper2/Catsperz/Ccdc40/Cep131/Cfap206/Cfap53/Chrna7/Dnah5/Hoatz/Lrrc6/Mns1/Tcte1/Tekt1/Ttc21a	15
BP	GO:0044782	cilium organization	20/762	388/28814	0.00377509	0.0381436	0.0293098	Ablim3/Ak7/Armc2/Ccdc40/Cep131/Cfap206/Cfap53/Dnah5/Hoatz/Ift172/Lama5/Lrrc6/Mns1/Pcnt/Rp1/Spata6/Tekt1/Ttc21a/Tub/Wdr90	20
BP	GO:0060285	cilium-dependent cell motility	15/762	171/28814	5.28767e-05	0.00262125	0.00201419	Armc2/Catsper2/Catsperz/Ccdc40/Cep131/Cfap206/Cfap53/Chrna7/Dnah5/Hoatz/Lrrc6/Mns1/Tcte1/Tekt1/Ttc21a	15
BP	GO:0032922	circadian regulation of gene expression	7/762	72/28814	0.00292471	0.0318484	0.0244725	Arntl/Cartpt/Cry2/Mybbp1a/Ngfr/Nr1d1/Per2	7
BP	GO:0007623	circadian rhythm	16/762	221/28814	0.000286832	0.00640435	0.00492113	Arntl/Cartpt/Cry2/Dbp/Ddb1/Gabrb3/Mapk10/Mtor/Mybbp1a/Ngfr/Nr1d1/Nr1d2/Ntrk3/Per2/Pparg/Prox1	16
CC	GO:0030136	clathrin-coated vesicle（凝集素）	10/765	114/28739	0.000952782	0.00938667	0.00666762	Gad1/Igf2r/Ngfr/Nrgn/Rab3a/Slc18a3/Slc5a7/Sort1/Steap2/Syn1	10
BP	GO:0050817	coagulation	18/762	175/28814	1.01995e-06	0.000151686	0.000116556	Adtrp/Alox12/F8/Fcer1g/Fgb/Gp1ba/Gp1bb/Gp5/Gp9/Hps6/Kng1/Mpig6b/P2rx1/P2ry12/Pf4/S100a9/Serpine1/Treml1	18
BP	GO:0050890	cognition	22/762	359/28814	0.000258959	0.00613179	0.0047117	Atp1a3/Bche/Btg2/Chrna7/Dbh/Dbi/Elavl4/Gabrb3/Hrh2/Ldlr/Meis2/Mme/Mtor/Ncam1/Nfatc4/Pde4d/Ppp1r1b/Ptn/Ptprz1/Reln/Snap25/Th	22
BP	GO:0106106	cold-induced thermogenesis	12/762	148/28814	0.000591333	0.0105006	0.0080687	Aldh1a1/Arntl/Bscl2/Dbh/Dio2/Dync1h1/Elovl6/Ffar4/Nr1d1/Per2/Pparg/Ucp1	12
MF	GO:0005518	collagen binding	8/753	80/28275	0.0013069	0.0304983	0.0247119	Dcn/Gp5/Hsd17b12/Lrrc15/Mmp12/Podn/Serpinh1/Srgn	8
CC	GO:0043218	compact myelin	3/765	20/28739	0.0152801	0.0774193	0.0549932	Cdh1/Cldn5/Mbp	3
BP	GO:0030038	contractile actin filament bundle assembly	8/762	116/28814	0.0120425	0.0794875	0.0610786	Apoa1/Epha1/Itgb5/Kank3/Lpar1/Mtor/Pik3r1/Rhpn2	8
CC	GO:0043292	contractile fiber（收缩纤维）	20/765	237/28739	6.31172e-06	0.000223856	0.000159011	Acta1/Acta2/Ahnak/Cacna1s/Dbi/Fbxo32/Fhl3/Fkbp1b/Hspb1/Myom2/Myot/Nrap/Obscn/Pde4d/Pde4dip/Plec/Slc2a1/Sptan1/Timp4/Twf2	20
CC	GO:0030864	cortical actin cytoskeleton	9/765	87/28739	0.000515749	0.00583784	0.00414678	Cdh1/Cib2/Cldn5/Gys2/Pls1/Slc2a1/Spta1/Sptan1/Sptb	9
CC	GO:0030863	cortical cytoskeleton（皮质）	11/765	122/28739	0.000426994	0.00504802	0.00358575	Cdh1/Cib2/Cldn5/Epb42/Gys2/Pde4dip/Pls1/Slc2a1/Spta1/Sptan1/Sptb	11
CC	GO:0032437	cuticular plate（角膜板）	3/765	13/28739	0.00440114	0.0292676	0.0207896	Cib2/Spta1/Sptan1	3
MF	GO:0045236	CXCR chemokine receptor binding	4/753	15/28275	0.000538822	0.0156797	0.0127049	Cxcl2/Pf4/Ppbp/Tff2	4
BP	GO:0050829	defense response to Gram-negative bacterium	9/762	131/28814	0.00818206	0.0619053	0.0475684	Aqp1/Camp/Dmbt1/Igtp/Irgm1/Nlrp10/Npy/Prkd1/Serpine1	9
BP	GO:0016358	dendrite development	26/762	317/28814	4.13581e-07	8.55754e-05	6.57566e-05	Ankrd27/Camk2b/Chrna7/Ctnna2/Dab2ip/Eef2k/Elavl4/Epha5/Fbxo31/Kif1a/Lamc2/Lpar1/Map1b/Mapk6/Mtor/Nfatc4/Ngfr/Ntn1/Obsl1/Palm/Ptn/Ptprz1/Reln/Tet1/Tlx2/Vldlr	26
BP	GO:0048813	dendrite morphogenesis	17/762	187/28814	1.07458e-05	0.000913198	0.000701707	Ankrd27/Camk2b/Chrna7/Ctnna2/Eef2k/Elavl4/Epha5/Fbxo31/Kif1a/Nfatc4/Obsl1/Ptn/Ptprz1/Reln/Tet1/Tlx2/Vldlr	17
BP	GO:0002407	dendritic cell chemotaxis（DC）	3/762	20/28814	0.0150162	0.0903443	0.0694211	Ccl21a/Retnlg/Slamf1	3
CC	GO:0043197	dendritic spine	13/765	198/28739	0.00261388	0.021296	0.0151271	Atp1a3/Cacna1s/Chrna7/Eef2k/Kcnd3/Lpar1/Nr1d1/Nrgn/Palm/Ppp1r1b/Ptprz1/Rgs7bp/Tenm2	13
BP	GO:0060996	dendritic spine development	10/762	130/28814	0.0024402	0.0286032	0.0219789	Camk2b/Eef2k/Epha5/Kif1a/Lpar1/Mapk6/Mtor/Ngfr/Palm/Reln	10
CC	GO:0044327	dendritic spine head	5/765	13/28739	1.42143e-05	0.000444823	0.000315971	Atp1a3/Cacna1s/Nrgn/Ppp1r1b/Rgs7bp	5
CC	GO:0031045	dense core granule	8/765	31/28739	1.11431e-06	6.74965e-05	4.79447e-05	Aqp1/Bace2/Cadps/Kif1a/Npy/Scg2/Syt1/Syt5	8
BP	GO:0021542	dentate gyrus development（齿状回）	3/762	19/28814	0.0130154	0.0831411	0.0638861	Btg2/Prox1/Reln	3
CC	GO:0030057	desmosome	4/765	24/28739	0.00346267	0.0245619	0.017447	Dsg2/Dsp/Pkp2/Pof1b	4
BP	GO:0002934	desmosome organization	4/762	10/28814	8.97388e-05	0.00333625	0.00256359	Dsg2/Dsp/Pkp2/Snai2	4
BP	GO:0098754	detoxification	5/762	57/28814	0.0172438	0.0995257	0.0764761	Aldh1a1/Aldh1a7/Gsta3/Sesn1/Sod3	5
BP	GO:0048588	developmental cell growth	15/762	277/28814	0.00730665	0.057475	0.0441641	Cdh4/Dpysl2/Draxin/Golga4/Lamb2/Map1b/Mtor/Ntn1/Ntrk3/Omg/Pi16/Sema3g/Syt1/Trip10/Twf2	15
BP	GO:0021700	developmental maturation	20/762	355/28814	0.0013591	0.0191359	0.0147041	Angptl8/Ankrd27/Camk2b/Catsper2/Catsperz/Ccl21a/Cdk5r2/Dab2ip/Epb42/Farp2/Foxo3/Mtor/Nefl/Nfatc4/Palm/Plp1/Pparg/Rab3a/Reln/Ret	20
BP	GO:0002024	diet induced thermogenesis	3/762	16/28814	0.00797668	0.060835	0.0467459	Clic5/Pparg/Ucp1	3
BP	GO:0007586	digestion	11/762	136/28814	0.00100705	0.015534	0.0119364	Acat2/Apoa1/Apoa5/Aqp1/Hrh2/Ldlr/Muc4/Nod2/Pls1/Rbp4/Tff2	11
BP	GO:0022600	digestive system process	11/762	119/28814	0.000326171	0.00700704	0.00538425	Acat2/Apoa1/Apoa5/Aqp1/Hrh2/Ldlr/Muc4/Nod2/Pls1/Rbp4/Tff2	11
MF	GO:0051213	dioxygenase activity	7/753	92/28275	0.0114916	0.0872363	0.0706852	Alox12/Alox5ap/Hr/Ogfod2/P4ha1/P4ha2/Tet1	7
CC	GO:0150034	distal axon	32/765	375/28739	8.85731e-09	1.17802e-06	8.36783e-07	Aqp1/Cdh1/Cdk5r2/Chrm4/Chrna7/Cplx1/Dbh/Dpysl2/Elavl4/Gabrb3/Gad1/Glul/Kif5a/Map1b/Myh14/Ncam1/Nefl/Npy/Nrsn1/Polg/Prph/Ptprn2/Ptprz1/Rab3a/Slc18a3/Snap25/Snca/Sncg/Stmn2/Th/Tubb3/Twf2	32
BP	GO:0042417	dopamine metabolic process	5/762	46/28814	0.00714664	0.0563094	0.0432684	Dbh/Maoa/Npy/Snca/Th	5
BP	GO:0014046	dopamine secretion	5/762	42/28814	0.00483465	0.0445893	0.0342627	Rab3a/Snca/Sncg/Syt1/Syt5	5
BP	GO:0015872	dopamine transport	6/762	58/28814	0.00422292	0.041014	0.0315154	Nat8l/Rab3a/Snca/Sncg/Syt1/Syt5	6
BP	GO:0043583	ear development	16/762	251/28814	0.0011382	0.0169802	0.0130477	Cdh1/Cebpd/Clic5/Cxcl14/Foxg1/Gabrb3/Jag1/Jag2/Lrp10/Mapkapk2/Ntn1/Otop1/Pls1/Prox1/Prrx2/Sox2	16
MF	GO:0070888	E-box binding	5/753	46/28275	0.00735434	0.0683015	0.0553428	Arntl/Mybbp1a/Nr1d1/Pparg/Snai2	5
KEGG	mmu04512	ECM-receptor interaction	13/357	88/9000	3.91532e-05	0.0114719	0.0108805	Fras1/Gp1ba/Gp1bb/Gp5/Gp9/Itga2b/Itgb5/Itgb6/Lama5/Lamb2/Lamc2/Reln/Sv2c	13
BP	GO:0048596	embryonic camera-type eye morphogenesis	4/762	30/28814	0.00769892	0.0596729	0.045853	Aldh1a1/Ift172/Prox1/Th	4
BP	GO:0048048	embryonic eye morphogenesis	4/762	36/28814	0.014615	0.0894618	0.068743	Aldh1a1/Ift172/Prox1/Th	4
CC	GO:0030139	endocytic vesicle	17/765	211/28739	5.50618e-05	0.00127589	0.000906298	Apoa1/Dab2ip/Dmbt1/Ffar4/Igf2r/Irgm1/Lpar1/Mtor/Ngfr/Nod2/Plekhg5/Rab11fip5/Scarb2/Sh3kbp1/Slamf1/Slc18a3/Slc5a7	17
MF	GO:0004866	endopeptidase inhibitor activity	14/753	216/28275	0.00206353	0.0363031	0.0294154	A2m/Fetub/Kng1/Mug1/Ngp/Pcsk1n/Serpina1e/Serpina3k/Serpine1/Serpinh1/Snca/Timp4/Wfdc2/Wfikkn2	14
MF	GO:0061135	endopeptidase regulator activity	15/753	232/28275	0.00149054	0.0312261	0.0253017	A2m/Fetub/Kng1/Mug1/Ngp/Pcsk1n/Psme3/Serpina1e/Serpina3k/Serpine1/Serpinh1/Snca/Timp4/Wfdc2/Wfikkn2	15
BP	GO:0035767	endothelial cell chemotaxis	4/762	31/28814	0.0086579	0.064251	0.0493708	Hspb1/Plekhg5/Prkd1/Snai2	4
BP	GO:0001885	endothelial cell development	7/762	74/28814	0.00341505	0.0352542	0.0270896	Cldn5/Fasn/Gpx1/Notch4/Pde2a/Pde4d/Ppp1r16b	7
BP	GO:0045446	endothelial cell differentiation	9/762	117/28814	0.00394739	0.0388839	0.0298786	Cldn5/Fasn/Gpx1/Jag1/Notch4/Pde2a/Pde4d/Ppp1r16b/Prox1	9
BP	GO:0043542	endothelial cell migration	17/762	228/28814	0.000131866	0.00404872	0.00311106	Adtrp/Alox12/Apoa1/Card10/Clec14a/Dab2ip/Dcn/Glul/Gpx1/Hspb1/Meox2/Plekhg5/Pparg/Prkd1/Prox1/Rhoj/Snai2	17
BP	GO:0003158	endothelium development	11/762	133/28814	0.000837757	0.0137955	0.0106005	Alox12/Cldn5/Fasn/Gpx1/Jag1/Notch4/Pde2a/Pde4d/Ppp1r16b/Prox1/Slc40a1	11
BP	GO:0007272	ensheathment of neurons（集合）	13/762	178/28814	0.000952605	0.0150114	0.0115349	Cldn5/Cntn1/Fam126a/Mal2/Mbp/Mtor/Ngfr/Ntrk3/Omg/Plec/Plp1/Ptn/Ptprz1	13
MF	GO:0004857	enzyme inhibitor activity	26/753	409/28275	4.54323e-05	0.0024789	0.00200858	A2m/Apoa1/Apoc1/Cdkn2d/Dtx3l/Fetub/Hspb1/Itprip/Kng1/Mug1/Ngp/Pcsk1n/Pi16/Ppp1r12c/Ppp1r1a/Ppp1r1b/Ptn/Serpina1e/Serpina3k/Serpine1/Serpinh1/Sh3bp5l/Snca/Timp4/Wfdc2/Wfikkn2	26
MF	GO:0005003	ephrin receptor activity（肾上腺素受体）	3/753	16/28275	0.008131	0.0710615	0.0575792	Epha1/Epha5/Ntrk3	3
BP	GO:0090504	epiboly	4/762	34/28814	0.0119919	0.0794839	0.0610758	Mmp12/Mtor/Plet1/Snai2	4
BP	GO:0090505	epiboly involved in wound healing（表皮）	4/762	33/28814	0.0108023	0.0756004	0.0580918	Mmp12/Mtor/Plet1/Snai2	4
BP	GO:1904019	epithelial cell apoptotic process	9/762	121/28814	0.00492289	0.0452279	0.0347534	E2f2/Fgb/Foxo3/Jag2/Mtor/Scg2/Serpine1/Sfrp4/Sort1	9
BP	GO:0002064	epithelial cell development	15/762	235/28814	0.00158157	0.0214938	0.0165159	Arntl/Cdh1/Cldn5/Fasn/Gpx1/Hrh2/Jag1/Lamb2/Notch4/Pde2a/Pde4d/Plec/Pof1b/Ppp1r16b/Prox1	15
BP	GO:0010631	epithelial cell migration	20/762	313/28814	0.000283674	0.00640435	0.00492113	Adtrp/Alox12/Apoa1/Aqp1/Card10/Clec14a/Dab2ip/Dcn/Glul/Gpx1/Hspb1/Meox2/Mtor/Plekhg5/Pparg/Prkd1/Prox1/Rhoj/Serpine1/Snai2	20
BP	GO:0050673	epithelial cell proliferation	23/762	476/28814	0.00439713	0.0420142	0.0322839	Apoa1/Arg1/Bglap2/Cdh1/Ceacam2/Dab2ip/Ehf/Glul/Gpx1/Ift172/Mmp12/Mtor/Ngfr/Nod2/Nr1d1/Pparg/Ppp1r16b/Prkd1/Prox1/Ptn/Scg2/Snai2/Sox2	23
BP	GO:0060287	epithelial cilium movement involved in determination of left/right asymmetry	3/762	11/28814	0.00259336	0.0294988	0.022667	Ccdc40/Cfap53/Lrrc6	3
BP	GO:0003351	epithelial cilium movement involved in extracellular fluid movement（纤毛）	6/762	43/28814	0.000888022	0.0142453	0.0109461	Ak7/Ccdc40/Cfap53/Dnah5/Dnah9/Lrrc6	6
BP	GO:0010669	epithelial structure maintenance	4/762	31/28814	0.0086579	0.064251	0.0493708	Muc4/Nod2/Rbp4/Tff2	4
BP	GO:0090132	epithelium migration	20/762	315/28814	0.000308054	0.0066942	0.00514386	Adtrp/Alox12/Apoa1/Aqp1/Card10/Clec14a/Dab2ip/Dcn/Glul/Gpx1/Hspb1/Meox2/Mtor/Plekhg5/Pparg/Prkd1/Prox1/Rhoj/Serpine1/Snai2	20
BP	GO:0048821	erythrocyte development（红细胞）	5/762	46/28814	0.00714664	0.0563094	0.0432684	Alas1/Bcl6/Epb42/Hba-a1/Hba-a2	5
BP	GO:0061028	establishment of endothelial barrier	5/762	52/28814	0.0119114	0.0794839	0.0610758	Cldn5/Fasn/Pde2a/Pde4d/Ppp1r16b	5
BP	GO:0035592	establishment of protein localization to extracellular region	22/762	400/28814	0.00109515	0.0165454	0.0127136	Adtrp/Arntl/Bglap2/Cartpt/Cplx1/Epha5/Fgb/Fkbp1b/Glul/Idh2/Nr1d1/Per2/Pim3/Pparg/Ptprn2/Rab11fip2/Rab11fip5/Rab3a/Rab3c/Rbp4/Sncg/Tango2	22
BP	GO:1903540	establishment of protein localization to postsynaptic membrane	3/762	21/28814	0.0171809	0.0995257	0.0764761	Cplx1/Mapk10/Snap25	3
BP	GO:0140029	exocytic process	12/762	93/28814	6.30429e-06	0.000612288	0.000470486	Cadps/Cplx1/Exoc6b/Fcer1g/Napb/Ncam1/P2rx1/Rab3a/Rab3c/Snap25/Snca/Syt1	12
CC	GO:0099501	exocytic vesicle membrane	10/765	81/28739	5.75588e-05	0.00127589	0.000906298	Ptprn2/Rab3a/Slc10a4/Snca/Sv2c/Syn1/Syn2/Syngr3/Syt1/Syt5	10
CC	GO:0070382	exocytic vesicle（外分泌囊泡）	20/765	228/28739	3.5174e-06	0.000161933	0.000115026	Dbi/Kif1a/Lgi3/Mme/Ptprn2/Rab3a/Rab3c/Slc10a4/Slc18a3/Slc40a1/Slc5a7/Snap25/Snca/Sv2c/Syn1/Syn2/Syngr3/Syt1/Syt5/Th	20
BP	GO:0006887	exocytosis	25/762	414/28814	0.000127724	0.00403178	0.00309804	Cadps/Cd177/Cdk5r2/Chrna7/Cplx1/Exoc6b/Fcer1g/Fgb/Lgi3/Napb/Ncam1/P2rx1/Rab11fip2/Rab11fip5/Rab3a/Rab3c/Scrn1/Snap25/Snca/Steap2/Syn2/Syngr3/Syt1/Syt5/Txlna	25
MF	GO:0050840	extracellular matrix binding	6/753	58/28275	0.00436764	0.0528743	0.0428426	Clec14a/Dcn/Dmbt1/Itga2b/Lrrc15/Tinagl1	6
MF	GO:0005201	extracellular matrix structural constituent	14/753	150/28275	5.09671e-05	0.00261731	0.00212074	Col11a2/Colq/Creld2/Dcn/Dmbt1/Fgb/Fras1/Lama5/Lamb2/Lamc2/Ntn1/Ogn/Reln/Tinagl1	14
BP	GO:0001654	eye development	20/762	421/28814	0.00902836	0.0667174	0.051266	Aldh1a1/Aqp1/Cacna1s/Gpd2/Ift172/Jag1/Lamb2/Meis2/Ntrk3/Obsl1/Pcnt/Prox1/Ptn/Rbp4/Rhoj/Rp1/Sox2/Th/Tspan12/Tub	20
BP	GO:0048592	eye morphogenesis	12/762	186/28814	0.00410006	0.0401485	0.0308503	Aldh1a1/Aqp1/Ift172/Jag1/Obsl1/Prox1/Ptn/Rbp4/Rp1/Sox2/Th/Tspan12	12
CC	GO:0005916	fascia adherens	4/765	13/28739	0.000293996	0.00381478	0.00270975	Dsp/Nrap/Sptan1/Tln2	4
BP	GO:0045444	fat cell differentiation	20/762	264/28814	2.78475e-05	0.0017622	0.00135409	Angptl8/Arntl/Arxes2/Bscl2/Ccdc85b/Cebpd/Dio2/Ffar4/Gpx1/Jag1/Mrap/Mtor/Nr1d1/Per2/Pparg/Snai2/Socs7/Sort1/Tmem120b/Ucp1	20
BP	GO:0070341	fat cell proliferation	3/762	14/28814	0.00539259	0.0470887	0.0361832	Ceacam2/Per2/Sqstm1	3
MF	GO:1901567	fatty acid derivative binding	4/753	27/28275	0.00537818	0.0567817	0.0460087	Dbi/Eci3/Hmgcl/Pnpla3	4
BP	GO:0030497	fatty acid elongation	3/762	14/28814	0.00539259	0.0470887	0.0361832	Elovl5/Elovl6/Hacd4	3
MF	GO:0004312	fatty acid synthase activity	3/753	12/28275	0.00345771	0.0465798	0.0377423	Elovl5/Elovl6/Fasn	3
BP	GO:0042730	fibrinolysis（纤维蛋白溶解）	3/762	19/28814	0.0130154	0.0831411	0.0638861	Fgb/Gp1ba/Serpine1	3
CC	GO:0030175	filopodium	8/765	99/28739	0.00496601	0.0318303	0.02261	Dync1h1/Gap43/Palm/Ptprz1/Snap25/Tbc1d10c/Tubb3/Twf2	8
CC	GO:0031527	filopodium membrane	3/765	17/28739	0.00966855	0.0559094	0.0397141	Gap43/Palm/Tbc1d10c	3
BP	GO:0030317	flagellated sperm motility	14/762	149/28814	4.39704e-05	0.0022995	0.00176695	Armc2/Catsper2/Catsperz/Ccdc40/Cep131/Cfap206/Cfap53/Chrna7/Dnah5/Hoatz/Lrrc6/Mns1/Tcte1/Ttc21a	14
MF	GO:0050660	flavin adenine dinucleotide binding（黄素腺嘌呤二核苷酸）	8/753	86/28275	0.0020821	0.0363031	0.0294154	Acad8/Agps/Cry2/Dhcr24/Fmo1/Ilvbl/Ivd/Maoa	8
BP	GO:0021885	forebrain cell migration	9/762	71/28814	0.000103901	0.0036627	0.00281444	Bmerb1/Cdk5r2/Dab2ip/Foxg1/Fut10/P2ry12/Reln/Socs7/Sun2	9
BP	GO:0030900	forebrain development（前脑）	23/762	398/28814	0.000435213	0.00852338	0.00654941	Aqp1/Bmerb1/Btg2/Cdk5r2/Dab2ip/Dbi/Dnah5/Draxin/Elavl4/Epha5/Foxg1/Fut10/Kif1a/Mapk8ip3/Ncam1/P2ry12/Pcnt/Prox1/Reln/Socs7/Sox2/Sun2/Tacc2	23
MF	GO:0022836	gated channel activity（门控）	16/753	323/28275	0.0135308	0.0992635	0.0804305	Aqp1/Cacna1s/Catsper2/Chrna7/Chrnb4/Clic5/Gabrb3/Htr3a/Kcna7/Kcnc1/Kcnd3/Kcnq2/P2rx1/Scn9a/Snap25/Tmc6	16
BP	GO:0021782	glial cell development	10/762	122/28814	0.00152239	0.0209395	0.01609	Cntn1/Lamb2/Ldlr/Nr1d1/Ntrk3/Omg/Plec/Plp1/S100a8/S100a9	10
BP	GO:0010001	glial cell differentiation	20/762	259/28814	2.11705e-05	0.00146015	0.00112199	Cntn1/Gap43/Gpr37l1/Klf15/Lamb2/Ldlr/Mbd1/Mtor/Nr1d1/Ntrk3/Omg/Plec/Plp1/Pparg/Prpf19/Ptn/Ptprz1/Reln/S100a8/S100a9	20
BP	GO:0008347	glial cell migration	11/762	64/28814	8.54887e-07	0.00014029	0.000107799	Apcdd1/Bmerb1/Cdk5r2/Dab2ip/Foxg1/Idh2/P2ry12/Ptprz1/Reln/Socs7/Sun2	11
BP	GO:0042063	gliogenesis	31/762	350/28814	5.4247e-09	5.16323e-06	3.96746e-06	Apcdd1/Bmerb1/Cdk5r2/Cntn1/Dab2ip/Dbi/Foxg1/Gap43/Gjc2/Gpr37l1/Idh2/Klf15/Lamb2/Ldlr/Mbd1/Mtor/Nr1d1/Ntrk3/Omg/P2ry12/Plec/Plp1/Pparg/Prpf19/Ptn/Ptprz1/Reln/S100a8/S100a9/Socs7/Sun2	31
BP	GO:0072311	glomerular epithelial cell differentiation	3/762	18/28814	0.0111766	0.0760939	0.0584709	Jag1/Klf15/Lamb2	3
BP	GO:0072010	glomerular epithelium development（肾小球）	3/762	20/28814	0.0150162	0.0903443	0.0694211	Jag1/Klf15/Lamb2	3
BP	GO:0072112	glomerular visceral epithelial cell differentiation	3/762	18/28814	0.0111766	0.0760939	0.0584709	Jag1/Klf15/Lamb2	3
BP	GO:0009250	glucan biosynthetic process	5/762	44/28814	0.00591143	0.0500578	0.0384647	Gbe1/Gys2/Mtor/Nr1d1/Per2	5
BP	GO:0009251	glucan catabolic process	3/762	19/28814	0.0130154	0.0831411	0.0638861	Agl/Pygb/Pygl	3
BP	GO:0044042	glucan metabolic process	9/762	78/28814	0.000215942	0.00538047	0.00413438	Agl/Gbe1/Gys2/Mtor/Nr1d1/Per2/Ppp1r1a/Pygb/Pygl	9
MF	GO:0016595	glutamate binding	3/753	14/28275	0.00549842	0.0567817	0.0460087	Cps1/Gad1/Glul	3
BP	GO:0006541	glutamine metabolic process	3/762	20/28814	0.0150162	0.0903443	0.0694211	Asns/Cps1/Glul	3
MF	GO:0043878	glyceraldehyde-3-phosphate dehydrogenase (NAD+) (non-phosphorylating) activity	3/753	10/28275	0.00196257	0.0363031	0.0294154	Aldh1a1/Aldh1a7/Aldh4a1	3
BP	GO:0045017	glycerolipid biosynthetic process	13/762	213/28814	0.0046026	0.0430329	0.0330668	Apoa1/Bscl2/Cds2/Crls1/Dgkq/Fam126a/Ldlr/Mogat1/Pi4kb/Pik3r1/Pnpla3/Socs7/Thrsp	13
BP	GO:0046474	glycerophospholipid biosynthetic process	10/762	168/28814	0.0142251	0.0889584	0.0683561	Apoa1/Bscl2/Cds2/Crls1/Dgkq/Fam126a/Pi4kb/Pik3r1/Pnpla3/Socs7	10
BP	GO:0005978	glycogen biosynthetic process	5/762	44/28814	0.00591143	0.0500578	0.0384647	Gbe1/Gys2/Mtor/Nr1d1/Per2	5
CC	GO:0090665	glycoprotein complex	6/765	24/28739	3.1156e-05	0.000872368	0.000619668	Gp1ba/Gp1bb/Gp5/Gp9/Sgcg/Sntb1	6
BP	GO:0071621	granulocyte chemotaxis	12/762	128/28814	0.000155055	0.0044186	0.00339527	Ccl21a/Cxcl2/Fcer1g/Il17rc/Nod2/Pde4d/Pf4/Ppbp/S100a8/S100a9/Scg2/Slamf1	12
BP	GO:0097530	granulocyte migration（粒细胞）	14/762	159/28814	8.9298e-05	0.00333625	0.00256359	Ccl21a/Cd177/Cxcl2/Epx/Fcer1g/Il17rc/Nod2/Pde4d/Pf4/Ppbp/S100a8/S100a9/Scg2/Slamf1	14
CC	GO:0030426	growth cone	16/765	203/28739	0.000116831	0.00184484	0.00131044	Cdk5r2/Chrna7/Dpysl2/Elavl4/Kif5a/Map1b/Myh14/Ncam1/Nefl/Nrsn1/Ptprz1/Snap25/Snca/Stmn2/Tubb3/Twf2	16
BP	GO:0060396	growth hormone receptor signaling pathway	3/762	19/28814	0.0130154	0.0831411	0.0638861	Jak1/Leprotl1/Pik3r1	3
MF	GO:0005096	GTPase activator activity	15/753	236/28275	0.00176243	0.0341912	0.0277042	Ankrd27/Arap3/Arhgap20/Arhgap23/Arhgap26/Dab2ip/Depdc1a/Lars/Rgs18/Rgs9/Rundc1/Srgap3/Tagap/Tbc1d10c/Tbc1d22a	15
MF	GO:0003924	GTPase activity	15/753	294/28275	0.0128984	0.0954261	0.0773212	Gbp6/Gnb2/Gtpbp2/Guf1/Igtp/Irgm1/Nlrp10/Rab3a/Rab3c/Rhobtb1/Rhoj/Rit2/Srp54b/Tubb1/Tubb3	15
MF	GO:0030695	GTPase regulator activity	22/753	422/28275	0.00232872	0.0363031	0.0294154	Ankrd27/Arap3/Arhgap20/Arhgap23/Arhgap26/Arhgef9/Chrm4/Dab2ip/Depdc1a/Eps8l1/Farp2/Lars/Obscn/Plekhg5/Rgs18/Rgs9/Rundc1/Sh3bp5l/Srgap3/Tagap/Tbc1d10c/Tbc1d22a	22
MF	GO:0031720	haptoglobin binding（巯基血红蛋白）	3/753	11/28275	0.00264535	0.0391421	0.0317158	Hba-a1/Hbq1a/Hbq1b	3
CC	GO:0031838	haptoglobin-hemoglobin complex（肌红蛋白-血红蛋白）	3/765	12/28739	0.00345334	0.0245619	0.017447	Hba-a1/Hbq1a/Hbq1b	3
BP	GO:0003015	heart process	14/762	250/28814	0.00707186	0.0559053	0.042958	Atp1a3/Chrna7/Dsg2/Dsp/Fkbp1b/Gpx1/Kcnd3/Mtor/Pde4d/Pik3r1/Pkp2/Sgcg/Strit1/Th	14
MF	GO:0020037	heme binding（血红蛋白）	11/753	161/28275	0.00402167	0.0508863	0.0412318	Cyb561d1/Cyb561d2/Cyp2b10/Cyp2d10/Cyp4a10/Cyp4a14/Epx/Hba-a1/Hbq1a/Hbq1b/Nr1d1	11
CC	GO:0005833	hemoglobin complex	3/765	11/28739	0.00264198	0.021296	0.0151271	Hba-a1/Hbq1a/Hbq1b	3
BP	GO:0007599	hemostasis	18/762	175/28814	1.01995e-06	0.000151686	0.000116556	Adtrp/Alox12/F8/Fcer1g/Fgb/Gp1ba/Gp1bb/Gp5/Gp9/Hps6/Kng1/Mpig6b/P2rx1/P2ry12/Pf4/S100a9/Serpine1/Treml1	18
BP	GO:0034113	heterotypic cell-cell adhesion	6/762	55/28814	0.00323259	0.0342626	0.0263276	Apoa1/Dsg2/Dsp/Fgb/Mbp/Pkp2	6
CC	GO:0034364	high-density lipoprotein particle	4/765	38/28739	0.0179567	0.0868453	0.0616887	Apoa1/Apoa5/Apoc1/Apol11b	4
BP	GO:0033522	histone H2A ubiquitination	4/762	28/28814	0.00599627	0.0503285	0.0386727	Cul4b/Ddb1/Dtx3l/Ubr2	4
BP	GO:0033523	histone H2B ubiquitination	3/762	12/28814	0.00339023	0.0351506	0.0270099	Cdk9/Dtx3l/Leo1	3
BP	GO:0016570	histone modification	24/762	495/28814	0.00351908	0.035949	0.0276234	Akap8l/Bcl6/Cdk9/Cul4b/Ddb1/Dtx3l/Ezh1/H1f2/Hpf1/Hr/Leo1/Mllt6/Muc1/Ntmt1/Per2/Pim3/Ppp1r1b/Prkd1/Prmt7/Rbbp4/Snai2/Snca/Tet1/Ubr2	24
BP	GO:0010390	histone monoubiquitination（单泛素化）	4/762	30/28814	0.00769892	0.0596729	0.045853	Cul4b/Ddb1/Dtx3l/Leo1	4
BP	GO:0016574	histone ubiquitination	6/762	50/28814	0.00198018	0.0248646	0.0191061	Cdk9/Cul4b/Ddb1/Dtx3l/Leo1/Ubr2	6
BP	GO:0007156	homophilic cell adhesion via plasma membrane adhesion molecules	11/762	112/28814	0.00019172	0.00498576	0.00383109	Cdh1/Cdh4/Ceacam2/Clstn3/Dsg2/Myot/Obsl1/Plxnb2/Pvr/Ret/Vstm2l	11
BP	GO:0034109	homotypic cell-cell adhesion	9/762	84/28814	0.000378859	0.00769123	0.00590998	Alox12/Dsg2/Dsp/Fgb/Gp1ba/Jak1/Ncam1/P2ry12/Pkp2	9
BP	GO:0046879	hormone secretion	21/762	372/28814	0.0010183	0.0156325	0.0120121	Aqp1/Arntl/Bglap2/Cartpt/Cplx1/Cry2/Dio2/Epha5/Ffar4/Fgb/Fkbp1b/Glul/Nr1d1/Per2/Pim3/Pparg/Ptprn2/Rab11fip2/Rab11fip5/Rbp4/Snap25	21
BP	GO:0009914	hormone transport	22/762	380/28814	0.000560493	0.0101809	0.00782303	Aqp1/Arntl/Bglap2/Cartpt/Cplx1/Cry2/Dio2/Epha5/Ffar4/Fgb/Fkbp1b/Glul/Nr1d1/Per2/Pim3/Pparg/Ptprn2/Rab11fip2/Rab11fip5/Rbp4/Slc7a5/Snap25	22
MF	GO:0051879	Hsp90 protein binding	7/753	50/28275	0.000340826	0.0119017	0.00964359	Ahsa2/Arntl/Cyp2b10/Nod2/Ppef2/Unc45b/Usp19	7
BP	GO:0042744	hydrogen peroxide catabolic process	6/762	30/28814	0.000115755	0.00385095	0.00295909	Epx/Gpx1/Hba-a1/Hbq1a/Hbq1b/Snca	6
BP	GO:0042743	hydrogen peroxide metabolic process（H2O2）	6/762	58/28814	0.00422292	0.041014	0.0315154	Epx/Gpx1/Hba-a1/Hbq1a/Hbq1b/Snca	6
CC	GO:0031674	I band	11/765	145/28739	0.00178041	0.0155275	0.0110296	Cacna1s/Fbxo32/Fhl3/Fkbp1b/Hspb1/Myot/Nrap/Obscn/Plec/Slc2a1/Sptan1	11
BP	GO:0046456	icosanoid biosynthetic process	5/762	51/28814	0.0109994	0.0760939	0.0584709	Alox5ap/Cyp4a10/Cyp4a14/Mgst2/Prxl2b	5
BP	GO:0006690	icosanoid metabolic process	10/762	142/28814	0.00459814	0.0430329	0.0330668	Alox12/Alox5ap/Cyp2b10/Cyp2d10/Cyp4a10/Cyp4a14/Cyp4f13/Gpx1/Mgst2/Prxl2b	10
MF	GO:0050543	icosatetraenoic acid binding	5/753	10/28275	2.98114e-06	0.000325317	0.000263595	Alox5ap/Cyp4a14/Pparg/S100a8/Snca	5
CC	GO:0016234	inclusion body	6/765	79/28739	0.0187987	0.0899827	0.0639173	Agl/Gpx1/Herpud1/Nefh/Snca/Sqstm1	6
BP	GO:0048839	inner ear development	16/762	219/28814	0.000258981	0.00613179	0.0047117	Cdh1/Cebpd/Clic5/Cxcl14/Foxg1/Gabrb3/Jag1/Jag2/Lrp10/Mapkapk2/Ntn1/Otop1/Pls1/Prox1/Prrx2/Sox2	16
BP	GO:0030073	insulin secretion	14/762	234/28814	0.00399668	0.0392169	0.0301345	Arntl/Bglap2/Cartpt/Cplx1/Epha5/Fkbp1b/Glul/Nr1d1/Per2/Pim3/Ptprn2/Rab11fip2/Rab11fip5/Rbp4	14
BP	GO:0035773	insulin secretion involved in cellular response to glucose stimulus	7/762	97/28814	0.014546	0.0894618	0.068743	Epha5/Fkbp1b/Nr1d1/Pim3/Ptprn2/Rab11fip2/Rab11fip5	7
CC	GO:0031301	integral component of organelle membrane	17/765	350/28739	0.0132674	0.0698838	0.0496404	Atp13a1/Bscl2/Elovl5/Elovl6/Emc9/Gdap1/Hacd4/Mgarp/P2rx1/Slc10a4/Slc27a2/Slc37a1/Steap2/Sun2/Syt5/Tm7sf2/Vamp5	17
MF	GO:0005178	integrin binding	12/753	155/28275	0.000944714	0.0242569	0.0196547	Cd177/Cd226/Cib2/Itga2b/Itgb5/Itgb6/Lama5/Lamb2/Ptn/Ptprz1/Tln2/Tspan4	12
CC	GO:0008305	integrin complex（整合素）	4/765	34/28739	0.0122592	0.0663613	0.0471383	Itga2b/Itgb5/Itgb6/Plp1	4
CC	GO:0014704	intercalated disc	9/765	67/28739	6.88759e-05	0.00135711	0.000963995	Dsg2/Dsp/Nrap/Obscn/Pkp2/Slc2a1/Sptan1/Tln2/Vamp5	9
BP	GO:0060333	interferon-gamma-mediated signaling pathway	5/762	21/28814	0.000182651	0.00485606	0.00373142	Arg1/Igtp/Irgm1/Otop1/Pparg	5
BP	GO:0032623	interleukin-2 production	7/762	74/28814	0.00341505	0.0352542	0.0270896	Btnl2/Fcer1g/Nod2/Pde4d/Pnp/Sftpd/Vtcn1	7
CC	GO:0005882	intermediate filament	9/765	139/28739	0.0122724	0.0663613	0.0471383	Dsp/Krt222/Mns1/Narf/Nefh/Nefl/Pkp2/Plec/Prph	9
BP	GO:0045109	intermediate filament organization（中间丝）	6/762	74/28814	0.0135833	0.0856199	0.0657908	Dsp/Nefh/Nefl/Pkp2/Plec/Prph	6
BP	GO:0050892	intestinal absorption	5/762	43/28814	0.00535394	0.0470887	0.0361832	Acat2/Apoa1/Apoa5/Ldlr/Pls1	5
BP	GO:0030299	intestinal cholesterol absorption	4/762	16/28814	0.000685206	0.0117955	0.00906374	Acat2/Apoa1/Apoa5/Ldlr	4
BP	GO:0098856	intestinal lipid absorption	4/762	20/28814	0.00167702	0.0222311	0.0170825	Acat2/Apoa1/Apoa5/Ldlr	4
CC	GO:0031300	intrinsic component of organelle membrane	19/765	370/28739	0.00521556	0.0330319	0.0234635	Atp13a1/Bscl2/Elovl5/Elovl6/Emc9/Gdap1/Hacd4/Mgarp/P2rx1/Rab3a/Slc10a4/Slc27a2/Slc37a1/Steap2/Sun2/Syn1/Syt5/Tm7sf2/Vamp5	19
MF	GO:0005216	ion channel activity	22/753	438/28275	0.00363768	0.0477353	0.0386786	Apol11b/Aqp1/Cacna1s/Catsper2/Chrna7/Chrnb4/Clic5/Gabrb3/Htr3a/Kcna7/Kcnc1/Kcnd3/Kcnk10/Kcnq2/Lrrc8b/Otop1/P2rx1/Scn9a/Slc24a3/Slc4a11/Snap25/Tmc6	22
CC	GO:0034702	ion channel complex	17/765	294/28739	0.00246213	0.0204665	0.0145379	Cacna1s/Catsper2/Catsperz/Chrna7/Chrnb4/Clic5/Fkbp1b/Gabrb3/Htr3a/Kcna7/Kcnc1/Kcnd3/Kcnq2/Lrrc8b/Pde4d/Scn9a/Snap25	17
MF	GO:0005506	iron ion binding	12/753	170/28275	0.00208003	0.0363031	0.0294154	Alox12/Cyp2b10/Cyp2d10/Cyp4a10/Cyp4a14/Ogfod2/P4ha1/P4ha2/Ppef2/Snca/Tet1/Th	12
MF	GO:0019207	kinase regulator activity	13/753	240/28275	0.0126122	0.0941062	0.0762518	Cdk5r2/Cdkn2d/Cks1b/Dab2ip/Dgkq/Gcn1/Hspb1/Igtp/Irgm1/Itprip/Pik3r1/Sh3bp5l/Socs7	13
MF	GO:0019894	kinesin binding（驱动蛋白）	5/753	51/28275	0.0113108	0.0872217	0.0706734	Kcnc1/Kif5a/Klc4/Mapk8ip3/Snca	5
CC	GO:0005871	kinesin complex（驱动蛋白）	5/765	52/28739	0.0122255	0.0663613	0.0471383	Kif13a/Kif15/Kif1a/Kif5a/Klc4	5
CC	GO:0030027	lamellipodium	10/765	176/28739	0.0198535	0.0926496	0.0658116	Ablim3/Arap3/Cdh1/Ctnna2/Plekhg5/Ptprz1/Snap25/Stmn2/Tubb3/Twf2	10
BP	GO:0030032	lamellipodium assembly（睑板腺）	6/762	74/28814	0.0135833	0.0856199	0.0657908	Ablim3/Aqp1/Mtor/P2ry12/Pik3r1/Twf2	6
MF	GO:0005521	lamin binding	3/753	17/28275	0.0096804	0.0789812	0.0639963	Akap8l/Narf/Sun2	3
CC	GO:0043256	laminin complex（层粘连蛋白）	3/765	12/28739	0.00345334	0.0245619	0.017447	Lama5/Lamb2/Lamc2	3
MF	GO:0031418	L-ascorbic acid binding	4/753	19/28275	0.00140574	0.0306802	0.0248593	Dbh/Ogfod2/P4ha1/P4ha2	4
BP	GO:0021670	lateral ventricle development（侧脑室）	3/762	13/28814	0.00432127	0.0416294	0.0319883	Aqp1/Dbi/Dnah5	3
BP	GO:0021819	layer formation in cerebral cortex	5/762	15/28814	3.07516e-05	0.00178472	0.00137139	Bmerb1/Cdk5r2/Dab2ip/Reln/Socs7	5
BP	GO:0007612	learning	15/762	187/28814	0.000145083	0.0042885	0.0032953	Atp1a3/Bche/Btg2/Chrna7/Dbh/Elavl4/Gabrb3/Hrh2/Meis2/Mtor/Ppp1r1b/Ptn/Reln/Snap25/Th	15
BP	GO:0007611	learning or memory	22/762	322/28814	5.44182e-05	0.00266986	0.00205154	Atp1a3/Bche/Btg2/Chrna7/Dbh/Dbi/Elavl4/Gabrb3/Hrh2/Ldlr/Meis2/Mme/Mtor/Ncam1/Nfatc4/Pde4d/Ppp1r1b/Ptn/Ptprz1/Reln/Snap25/Th	22
BP	GO:0030595	leukocyte chemotaxis（白细胞趋化作用）	17/762	228/28814	0.000131866	0.00404872	0.00311106	Ccl21a/Cxcl14/Cxcl2/Fcer1g/Il17rc/Nod2/Pde4d/Pf4/Plec/Ppbp/Ptn/Retnlg/S100a8/S100a9/Scg2/Serpine1/Slamf1	17
BP	GO:0002523	leukocyte migration involved in inflammatory response	5/762	26/28814	0.000529238	0.00976218	0.00750131	Ppbp/Ptn/S100a8/S100a9/Slamf1	5
BP	GO:0050900	leukocyte migration（白细胞）	24/762	380/28814	8.75944e-05	0.00333625	0.00256359	Adtrp/Apod/Ccl21a/Cd177/Cxcl14/Cxcl2/Dbh/Epx/Fcer1g/Gp1ba/Il17rc/Nod2/P2ry12/Pde4d/Pf4/Plec/Ppbp/Ptn/Retnlg/S100a8/S100a9/Scg2/Serpine1/Slamf1	24
MF	GO:0016874	ligase activity	11/753	162/28275	0.00421382	0.0518122	0.041982	Acaca/Acss1/Asns/Cps1/Gart/Glul/Lars/Lars2/Mars1/Slc27a2/Uba7	11
BP	GO:0016042	lipid catabolic process	25/762	329/28814	2.75008e-06	0.000315975	0.000242797	Acat2/Acot2/Adtrp/Apoa1/Apoa5/Apoc1/Aspg/Bglap2/Bscl2/Cps1/Dbi/Echdc1/Eci3/Gpihbp1/Iah1/Ilvbl/Ivd/Ldlr/Mgst2/Mlycd/Mtor/Pla2g2c/Pnpla3/Pnpla7/Slc27a2	25
BP	GO:0044241	lipid digestion	5/762	19/28814	0.000109053	0.00376074	0.00288977	Acat2/Apoa1/Apoa5/Aqp1/Ldlr	5
BP	GO:0055088	lipid homeostasis	11/762	176/28814	0.00737933	0.0579509	0.0445298	Acaca/Angptl8/Apoa1/Apoa5/Asgr2/Gpihbp1/Itgb6/Ldlr/Nr1d1/Nr1d2/Pnpla3	11
BP	GO:0010876	lipid localization	27/762	449/28814	7.48095e-05	0.00306854	0.00235788	Acat2/Apoa1/Apoa5/Apoc1/Apod/Bscl2/Cds2/Ceacam2/Cry2/Dbi/Gpihbp1/Hrh2/Ldlr/Lrp10/Pla2g2c/Plekha3/Plin3/Pparg/Proca1/Rbp4/Rbp7/Repin1/Scarb2/Slc10a4/Slc27a2/Slc2a1/Vldlr	27
BP	GO:0030258	lipid modification	17/762	216/28814	6.80549e-05	0.00299882	0.00230431	Acat2/Alox12/Apoa1/Apoa5/Apod/B3galt1/Dbi/Dgkq/Echdc1/Eci3/Ilvbl/Ivd/Mlycd/Mtmr4/Mtor/Pparg/Slc27a2	17
BP	GO:0042158	lipoprotein biosynthetic process	8/762	102/28814	0.00571536	0.0490653	0.037702	Apoa1/Dbi/Glul/Igtp/Irgm1/Ppm1b/Zdhhc22/Zdhhc4	8
CC	GO:1990777	lipoprotein particle	6/765	47/28739	0.00147879	0.0131119	0.00931378	Apoa1/Apoa5/Apoc1/Apol11b/Ldlr/Vldlr	6
MF	GO:0071813	lipoprotein particle binding	4/753	31/28275	0.00886794	0.0744395	0.0603163	Apoa1/Gpihbp1/Ldlr/Vldlr	4
MF	GO:0030228	lipoprotein particle receptor activity	3/753	16/28275	0.008131	0.0710615	0.0575792	Ldlr/Lrp10/Vldlr	3
MF	GO:0070325	lipoprotein particle receptor binding	4/753	33/28275	0.0110613	0.0862186	0.0698606	Apoa1/Apoa5/Reln/Syt1	4
BP	GO:0007626	locomotory behavior	16/762	265/28814	0.00198637	0.0248767	0.0191154	Atp1a3/Chrnb4/Cntn1/Dbh/Elavl4/Fgf12/Gad1/Mapk10/Mtor/Negr1/Ppp1r1b/Reln/Snap25/Snca/Sncg/Th	16
BP	GO:0007616	long-term memory	5/762	44/28814	0.00591143	0.0500578	0.0384647	Ldlr/Mtor/Nfatc4/Reln/Snap25	5
MF	GO:0016829	lyase activity（裂解酶）	16/753	195/28275	7.31018e-05	0.00354544	0.00287277	Adcy6/Aldoc/Alox5ap/Car8/Echdc1/Eno1/Fasn/Gad1/Hacd4/Hmgcl/Ilvbl/Me1/Mgst2/Mlycd/Neil2/Rnase1	16
BP	GO:0001946	lymphangiogenesis（淋巴管生成）	3/762	21/28814	0.0171809	0.0995257	0.0764761	Clec14a/Ngp/Prox1	3
CC	GO:0031430	M band	3/765	19/28739	0.0132458	0.0698838	0.0496404	Hspb1/Myom2/Obscn	3
CC	GO:0044304	main axon	11/765	85/28739	1.57573e-05	0.000465717	0.000330812	Cdh1/Chrna7/Cldn5/Dbh/Gjc2/Kcnc1/Kcnq2/Map1b/Mapk8ip3/Mbp/Sptan1	11
BP	GO:0030277	maintenance of gastrointestinal epithelium	4/762	22/28814	0.00242806	0.0286032	0.0219789	Muc4/Nod2/Rbp4/Tff2	4
BP	GO:0051235	maintenance of location	21/762	342/28814	0.000344872	0.00732699	0.0056301	Adcy6/Apoa1/Bscl2/Ccl21a/Cds2/Cry2/Dbi/Fkbp1b/Gp1ba/Gp1bb/Gp5/Gp9/Pde4d/Plin3/Pparg/Prkd1/Rit2/Snca/Srgn/Sun2/Twf2	21
BP	GO:0051651	maintenance of location in cell	15/762	225/28814	0.00102645	0.015707	0.0120693	Adcy6/Ccl21a/Dbi/Fkbp1b/Gp1ba/Gp1bb/Gp5/Gp9/Pde4d/Prkd1/Rit2/Snca/Srgn/Sun2/Twf2	15
MF	GO:0030145	manganese ion binding（锰离子）	6/753	63/28275	0.00655936	0.0658198	0.053332	Arg1/Glul/Hmgcl/Me1/Ppef2/Ppm1b	6
BP	GO:0035855	megakaryocyte development	5/762	24/28814	0.000357253	0.00736003	0.00565549	Gp1ba/Gp1bb/Gp5/Gp9/Mpig6b	5
BP	GO:0030219	megakaryocyte differentiation（巨核细胞）	5/762	48/28814	0.00855136	0.0641891	0.0493233	Gp1ba/Gp1bb/Gp5/Gp9/Mpig6b	5
CC	GO:0098857	membrane microdomain	25/765	394/28739	6.47898e-05	0.0013257	0.000941682	Adam1a/Adcy6/Adtrp/Ahnak/Aqp1/Cd177/Cdh1/Chrna7/Cntn1/Fcer1g/Kcnd3/Ldlr/Mal2/Mme/Ngfr/P2rx1/P2ry12/Pde2a/Ppp2r1b/Ret/Rit2/Serpinh1/Slc2a1/Slc5a7/Snap25	25
BP	GO:0006509	membrane protein ectodomain proteolysis（膜蛋白外域蛋白分解）	5/762	45/28814	0.00650853	0.0531829	0.0408661	Adam19/Bace2/Pacsin3/Snx33/Timp4	5
BP	GO:0033619	membrane protein proteolysis	6/762	58/28814	0.00422292	0.041014	0.0315154	Adam19/Bace2/Pacsin3/Ret/Snx33/Timp4	6
CC	GO:0045121	membrane raft	25/765	393/28739	6.22074e-05	0.00132377	0.000940314	Adam1a/Adcy6/Adtrp/Ahnak/Aqp1/Cd177/Cdh1/Chrna7/Cntn1/Fcer1g/Kcnd3/Ldlr/Mal2/Mme/Ngfr/P2rx1/P2ry12/Pde2a/Ppp2r1b/Ret/Rit2/Serpinh1/Slc2a1/Slc5a7/Snap25	25
BP	GO:0007613	memory	14/762	161/28814	0.000102126	0.00365426	0.00280796	Atp1a3/Chrna7/Dbh/Gabrb3/Hrh2/Ldlr/Mtor/Nfatc4/Pde4d/Ppp1r1b/Ptn/Reln/Snap25/Th	14
MF	GO:0008191	metalloendopeptidase inhibitor activity（金属内肽酶抑制剂）	3/753	14/28275	0.00549842	0.0567817	0.0460087	Fetub/Timp4/Wfikkn2	3
BP	GO:0072224	metanephric glomerulus development（肾小球）	3/762	14/28814	0.00539259	0.0470887	0.0361832	Aqp1/Lamb2/Ret	3
MF	GO:0031435	mitogen-activated protein kinase kinase kinase binding（有丝分裂原）	4/753	24/28275	0.00346814	0.0465798	0.0377423	Dab2ip/Map4k2/Mapk8ip3/Ppef2	4
MF	GO:0072341	modified amino acid binding	8/753	109/28275	0.00878233	0.0744395	0.0603163	Cps1/Fasn/Gap43/Mgst2/Mme/Scarb2/Syt1/Syt5	8
BP	GO:0015844	monoamine transport	12/762	106/28814	2.43673e-05	0.00161061	0.0012376	Cadps/Cartpt/Chrna7/Fcer1g/Nat8l/P2rx1/P2ry12/Rab3a/Snca/Sncg/Syt1/Syt5	12
MF	GO:0048029	monosaccharide binding（单糖）	10/753	91/28275	0.000155711	0.0067968	0.00550726	Dbh/Gys2/Igf2r/Ogfod2/P4ha1/P4ha2/Pygl/Sftpd/Slc2a3/Tkt	10
BP	GO:0044458	motile cilium assembly（运动型纤毛）	7/762	68/28814	0.00210702	0.0257771	0.0198073	Armc2/Ccdc40/Cep131/Cfap206/Lrrc6/Mns1/Spata6	7
CC	GO:0031514	motile cilium（活动性纤毛）	15/765	258/28739	0.0040876	0.0275266	0.019553	Ak7/Catsper2/Catsperz/Ccdc40/Cetn2/Cfap53/Dnah5/Dnah9/Ift172/Lrrc6/Mns1/Pcnt/Spata6/Sqstm1/Tcte1	15
BP	GO:0035637	multicellular organismal signaling	17/762	157/28814	9.88124e-07	0.000151686	0.000116556	Cartpt/Chrna7/Chrnb4/Dsg2/Dsp/Fgf12/Fkbp1b/Kcnd3/Kcnq2/Mtor/Myh14/Ntrk3/P2rx1/Pde4d/Pkp2/Plec/Scn9a	17
BP	GO:0050891	multicellular organismal water homeostasis	6/762	66/28814	0.00794351	0.060835	0.0467459	Adcy6/Alox12/Aqp1/Cdh1/Mllt6/Plec	6
BP	GO:0043500	muscle adaptation	9/762	129/28814	0.00742637	0.0582242	0.0447398	Cacna1s/Cdk9/Fbxo32/Foxo3/Klf15/Mtor/Pi16/Pparg/Trip10	9
BP	GO:0014889	muscle atrophy	3/762	11/28814	0.00259336	0.0294988	0.022667	Fbxo32/Foxo3/Mtor	3
BP	GO:0055001	muscle cell development	13/762	228/28814	0.00801202	0.0610067	0.0468779	Acta1/Cacna1s/Flnc/Gpx1/Mtor/Myom2/Nfatc4/Nrap/Pi16/Plec/Prox1/Trip10/Wfikkn2	13
BP	GO:0007517	muscle organ development	19/762	365/28814	0.00421953	0.041014	0.0315154	Acta1/Arntl/Btg2/Cacna1s/Dsp/Foxo4/Gpx1/Lama5/Meox2/Myh14/Myl6b/Nr1d2/Pkp2/Plagl1/Plec/Prox1/Unc45b/Usp19/Vamp5	19
BP	GO:0003012	muscle system process	27/762	430/28814	3.59476e-05	0.00194403	0.0014938	Acta2/Atp1a3/Bscl2/Cacna1s/Calcrl/Cdk9/Chrnb4/Dsg2/Dsp/Eno1/Fbxo32/Fkbp1b/Foxo3/Kcnd3/Klf15/Mtor/Mybpc2/Myh14/Myl6b/Myom2/P2rx1/Pde4d/Pi16/Pkp2/Pparg/Strit1/Trip10	27
BP	GO:0060537	muscle tissue development	24/762	493/28814	0.00334564	0.0351506	0.0270099	Acta1/Arntl/Btg2/Cacna1s/Dsg2/Dsp/Gpx1/Meox2/Mtor/Myh14/Myl6b/Ncam1/Nr1d2/Nrap/Pi16/Pkp2/Plagl1/Plec/Prox1/Rbp4/Sgcg/Trip10/Usp19/Vamp5	24
CC	GO:0043209	myelin sheath（髓鞘）	25/765	215/28739	7.64387e-10	2.03327e-07	1.44429e-07	Atp1a3/Cdh1/Cldn5/Cntn1/Dpysl2/Eno1/Gjc2/Glul/Gnb2/Hba-a1/Mbp/Myh14/Napb/Ncam1/Nefh/Nefl/Omg/Plec/Plp1/Prxl2b/Snap25/Sptan1/Syn1/Syn2/Tkt	25
BP	GO:0042552	myelination（髓鞘化）	13/762	175/28814	0.000814091	0.0134992	0.0103728	Cldn5/Cntn1/Fam126a/Mal2/Mbp/Mtor/Ngfr/Ntrk3/Omg/Plec/Plp1/Ptn/Ptprz1	13
BP	GO:0061515	myeloid cell development	10/762	92/28814	0.00016133	0.00448989	0.00345005	Alas1/Bcl6/Epb42/Gp1ba/Gp1bb/Gp5/Gp9/Hba-a1/Hba-a2/Mpig6b	10
BP	GO:0030099	myeloid cell differentiation	28/762	439/28814	1.9593e-05	0.00145692	0.00111951	Alas1/Bcl6/Cartpt/Clec1b/Epb42/Farp2/Fasn/Fcer1g/Foxo3/Gp1ba/Gp1bb/Gp5/Gp9/Hba-a1/Hba-a2/Itgb6/Jag1/Leo1/Meis2/Mpig6b/Mpl/Mtor/Pik3r1/Pparg/Prxl2a/Rps14/Srp54b/Tcta	28
BP	GO:0097529	myeloid leukocyte migration	17/762	230/28814	0.000146495	0.0042931	0.00329884	Ccl21a/Cd177/Cxcl2/Epx/Fcer1g/Il17rc/Nod2/P2ry12/Pde4d/Pf4/Ppbp/Retnlg/S100a8/S100a9/Scg2/Serpine1/Slamf1	17
BP	GO:0030239	myofibril assembly（肌原纤维）	6/762	71/28814	0.0112163	0.0761463	0.0585113	Acta1/Flnc/Myom2/Nrap/Plec/Prox1	6
CC	GO:0030016	myofibril（肌原纤维）	18/765	224/28739	3.47873e-05	0.000925343	0.000657298	Acta1/Ahnak/Cacna1s/Fbxo32/Fhl3/Fkbp1b/Hspb1/Myom2/Myot/Nrap/Obscn/Pde4d/Pde4dip/Plec/Slc2a1/Sptan1/Timp4/Twf2	18
MF	GO:0051287	NAD binding	6/753	64/28275	0.0070788	0.0664494	0.0538422	Aldh1a1/Gpd1/Htatip2/Idh2/Me1/Ndufv1	6
BP	GO:0006739	NADP metabolic process(烟酰胺腺嘌呤二核苷酸磷酸)	6/762	40/28814	0.000597896	0.0105385	0.00809781	Aldh1l1/Dcxr/Fmo1/Idh2/Me1/Tkt	6
BP	GO:0002823	negative regulation of adaptive immune response based on somatic recombination of immune receptors built from immunoglobulin superfamily domains	5/762	54/28814	0.0138866	0.0870853	0.0669168	Arg1/Bcl6/Muc4/Nod2/Slamf1	5
BP	GO:0016525	negative regulation of angiogenesis（血管生成）	10/762	110/28814	0.000686564	0.0117955	0.00906374	Cldn5/Dab2ip/Dcn/E2f2/Foxo4/Ngfr/Ngp/Pparg/Ptn/Serpine1	10
BP	GO:0048712	negative regulation of astrocyte differentiation	5/762	20/28814	0.000142248	0.00425759	0.00327155	Gpr37l1/Ldlr/Mbd1/Nr1d1/Ntrk3	5
BP	GO:0030195	negative regulation of blood coagulation	7/762	48/28814	0.000252207	0.00603143	0.00463458	Adtrp/Alox12/Fgb/Gp1ba/Gp5/Kng1/Serpine1	7
BP	GO:2000181	negative regulation of blood vessel morphogenesis	10/762	112/28814	0.000790471	0.0131995	0.0101425	Cldn5/Dab2ip/Dcn/E2f2/Foxo4/Ngfr/Ngp/Pparg/Ptn/Serpine1	10
BP	GO:0043951	negative regulation of cAMP-mediated signaling	4/762	16/28814	0.000685206	0.0117955	0.00906374	Lpar1/Pde11a/Pde2a/Pde4d	4
BP	GO:0050866	negative regulation of cell activation	12/762	225/28814	0.0171553	0.0995257	0.0764761	Alox12/Arg1/Bcl6/Gp5/Hspb1/Ldlr/Nr1d1/Pparg/Sftpd/Tbc1d10c/Tff2/Vtcn1	12
BP	GO:0007162	negative regulation of cell adhesion	26/762	313/28814	3.23814e-07	7.33824e-05	5.63874e-05	Adtrp/Alox12/Apoa1/Apod/Arg1/Bcl6/Ccl21a/Cdh1/Epha5/Hspb1/Jag1/Kng1/Mbp/Mmp12/Muc1/Muc4/Notch4/Pik3r1/Plet1/Plxnb2/Plxnc1/Ptprz1/Serpine1/Sftpd/Snai2/Vtcn1	26
BP	GO:0033629	negative regulation of cell adhesion mediated by integrin	3/762	11/28814	0.00259336	0.0294988	0.022667	Muc1/Serpine1/Snai2	3
BP	GO:0010721	negative regulation of cell development	13/762	206/28814	0.00347472	0.0356383	0.0273847	Draxin/Gpr37l1/Idh2/Ldlr/Mbd1/Mbp/Nfatc4/Nr1d1/Ntn1/Ntrk3/Ptn/Sema3g/Tlx2	13
BP	GO:0030336	negative regulation of cell migration	21/762	292/28814	3.81745e-05	0.00201858	0.00155109	Adtrp/Apod/Arap3/Bmerb1/Card10/Ccl21a/Cdh1/Cldn5/Dab2ip/Dcn/Epha1/Foxo3/Idh2/Jag1/Meox2/Ngfr/Podn/Pparg/Ptn/Serpine1/Srgap3	21
BP	GO:2000146	negative regulation of cell motility	21/762	305/28814	7.14698e-05	0.00306854	0.00235788	Adtrp/Apod/Arap3/Bmerb1/Card10/Ccl21a/Cdh1/Cldn5/Dab2ip/Dcn/Epha1/Foxo3/Idh2/Jag1/Meox2/Ngfr/Podn/Pparg/Ptn/Serpine1/Srgap3	21
BP	GO:0031345	negative regulation of cell projection organization	13/762	215/28814	0.00497391	0.0455578	0.0350069	Adcy6/Ccl21a/Draxin/Lpar1/Mbp/Nfatc4/Ngfr/Ntn1/Ptprz1/Rit2/Sema3g/Stmn2/Tlx2	13
BP	GO:0022408	negative regulation of cell-cell adhesion	15/762	208/28814	0.000457377	0.00888432	0.00682676	Adtrp/Alox12/Apoa1/Arg1/Bcl6/Ccl21a/Cdh1/Hspb1/Jag1/Mbp/Muc4/Notch4/Pik3r1/Sftpd/Vtcn1	15
BP	GO:0001953	negative regulation of cell-matrix adhesion	8/762	38/28814	5.58588e-06	0.000553817	0.000425556	Apod/Bcl6/Jag1/Mmp12/Muc4/Pik3r1/Plet1/Serpine1	8
BP	GO:0010812	negative regulation of cell-substrate adhesion	9/762	61/28814	3.0598e-05	0.00178472	0.00137139	Apod/Bcl6/Jag1/Mmp12/Muc4/Pik3r1/Plet1/Ptprz1/Serpine1	9
BP	GO:0050819	negative regulation of coagulation（凝血）	7/762	50/28814	0.000326868	0.00700704	0.00538425	Adtrp/Alox12/Fgb/Gp1ba/Gp5/Kng1/Serpine1	7
BP	GO:0002719	negative regulation of cytokine production involved in immune response	4/762	25/28814	0.00394368	0.0388839	0.0298786	Apoa1/Arg1/Bcl6/Slamf1	4
BP	GO:0001960	negative regulation of cytokine-mediated signaling pathway	6/762	69/28814	0.00981044	0.0704191	0.0541104	Apoa1/Arg1/Mmp12/Oas3/Otop1/Pparg	6
BP	GO:0031348	negative regulation of defense response	20/762	241/28814	7.36688e-06	0.000687431	0.000528226	A2m/Apoa1/Arg1/Calcrl/Chrna7/Ctla2a/Ffar4/Gpx1/Ldlr/Mmp12/Nod2/Npy/Nr1d1/Nr1d2/Oas3/Otop1/Pparg/Ppm1b/Tff2/Trafd1	20
BP	GO:0010951	negative regulation of endopeptidase activity	15/762	187/28814	0.000145083	0.0042885	0.0032953	A2m/Aqp1/Cdkn2d/Dhcr24/Fetub/Gpx1/Herpud1/Kng1/Pcsk1n/Serpina1e/Serpina3k/Serpine1/Serpinh1/Snca/Timp4	15
BP	GO:0010596	negative regulation of endothelial cell migration	5/762	55/28814	0.014952	0.0903443	0.0694211	Card10/Dab2ip/Dcn/Meox2/Pparg	5
BP	GO:0045686	negative regulation of glial cell differentiation	5/762	36/28814	0.00243972	0.0286032	0.0219789	Gpr37l1/Ldlr/Mbd1/Nr1d1/Ntrk3	5
BP	GO:0014014	negative regulation of gliogenesis	7/762	54/28814	0.000529026	0.00976218	0.00750131	Gpr37l1/Idh2/Ldlr/Mbd1/Nr1d1/Ntrk3/Ptn	7
BP	GO:1900047	negative regulation of hemostasis	7/762	49/28814	0.000287598	0.00640435	0.00492113	Adtrp/Alox12/Fgb/Gp1ba/Gp5/Kng1/Serpine1	7
BP	GO:0046888	negative regulation of hormone secretion	7/762	90/28814	0.00989332	0.0705882	0.0542403	Cartpt/Cry2/Ffar4/Fkbp1b/Pim3/Pparg/Rab11fip5	7
BP	GO:0051346	negative regulation of hydrolase activity	29/762	366/28814	1.87222e-07	4.94995e-05	3.80357e-05	A2m/Angptl8/Apoa1/Apoc1/Aqp1/Cdkn2d/Cry2/Dab2ip/Dhcr24/Fetub/Fkbp1b/Gpx1/Herpud1/Kng1/Mug1/Ngp/Pcsk1n/Pi16/Ppp1r1b/Ptprn2/Serpina1e/Serpina3k/Serpine1/Serpinh1/Snca/Sort1/Timp4/Wfdc2/Wfikkn2	29
BP	GO:0050777	negative regulation of immune response	13/762	189/28814	0.00164058	0.0219312	0.0168521	A2m/Arg1/Bcl6/Gpx1/Mmp12/Muc4/Nod2/Npy/Oas3/Otop1/Pparg/Slamf1/Trafd1	13
BP	GO:0002683	negative regulation of immune system process	29/762	448/28814	1.06097e-05	0.000913198	0.000701707	A2m/Adtrp/Apoa1/Apod/Arg1/Bcl6/Btnl2/Cartpt/Ccl21a/Fcer1g/Gpx1/Hspb1/Ldlr/Mmp12/Muc4/Nod2/Npy/Nr1d1/Oas3/Otop1/Pik3r1/Pparg/Sftpd/Slamf1/Tbc1d10c/Tcta/Tff2/Trafd1/Vtcn1	29
BP	GO:0050728	negative regulation of inflammatory response	13/762	144/28814	0.000122672	0.00397141	0.00305165	Apoa1/Calcrl/Chrna7/Ctla2a/Ffar4/Gpx1/Ldlr/Nod2/Npy/Nr1d1/Nr1d2/Pparg/Tff2	13
BP	GO:0002862	negative regulation of inflammatory response to antigenic stimulus	3/762	18/28814	0.0111766	0.0760939	0.0584709	Gpx1/Nod2/Npy	3
BP	GO:0045824	negative regulation of innate immune response	7/762	84/28814	0.00686182	0.0546077	0.0419609	A2m/Arg1/Mmp12/Oas3/Otop1/Pparg/Trafd1	7
BP	GO:0040013	negative regulation of locomotion	22/762	340/28814	0.0001203	0.0039252	0.00301614	Adtrp/Apod/Arap3/Bmerb1/Card10/Ccl21a/Cdh1/Cldn5/Dab2ip/Dcn/Epha1/Foxo3/Idh2/Jag1/Meox2/Ngfr/Podn/Pparg/Ptn/Sema3g/Serpine1/Srgap3	22
BP	GO:0043031	negative regulation of macrophage activation	4/762	15/28814	0.000524844	0.00976218	0.00750131	Ldlr/Nr1d1/Pparg/Tff2	4
BP	GO:0051961	negative regulation of nervous system development	13/762	167/28814	0.000524677	0.00976218	0.00750131	Draxin/Gpr37l1/Idh2/Ldlr/Mbd1/Mbp/Nfatc4/Nr1d1/Ntn1/Ntrk3/Ptn/Sema3g/Tlx2	13
BP	GO:0050768	negative regulation of neurogenesis	13/762	163/28814	0.000416288	0.00828917	0.00636945	Draxin/Gpr37l1/Idh2/Ldlr/Mbd1/Mbp/Nfatc4/Nr1d1/Ntn1/Ntrk3/Ptn/Sema3g/Tlx2	13
BP	GO:0150079	negative regulation of neuroinflammatory response	3/762	13/28814	0.00432127	0.0416294	0.0319883	Ldlr/Nr1d1/Pparg	3
BP	GO:0010977	negative regulation of neuron projection development	10/762	162/28814	0.0112431	0.076219	0.0585671	Adcy6/Draxin/Lpar1/Mbp/Ngfr/Ntn1/Ptprz1/Rit2/Sema3g/Stmn2	10
BP	GO:0010466	negative regulation of peptidase activity	20/762	262/28814	2.49788e-05	0.00162841	0.00125128	A2m/Aqp1/Cdkn2d/Dhcr24/Fetub/Gpx1/Herpud1/Kng1/Mug1/Ngp/Pcsk1n/Pi16/Serpina1e/Serpina3k/Serpine1/Serpinh1/Snca/Timp4/Wfdc2/Wfikkn2	20
BP	GO:0045936	negative regulation of phosphate metabolic process	23/762	457/28814	0.00267948	0.0300747	0.0231095	Apoc1/Cdkn2d/Chrna7/Cry2/Dab2ip/Dgkq/Epha1/Fam72a/Fkbp1b/Hspb1/Mtor/Mvp/Ntrk3/Pde4d/Pik3ip1/Plec/Pmepa1/Pparg/Ppef2/Ppp1r16b/Ppp1r1b/Sh3bp5l/Snca	23
BP	GO:0010563	negative regulation of phosphorus metabolic process	23/762	457/28814	0.00267948	0.0300747	0.0231095	Apoc1/Cdkn2d/Chrna7/Cry2/Dab2ip/Dgkq/Epha1/Fam72a/Fkbp1b/Hspb1/Mtor/Mvp/Ntrk3/Pde4d/Pik3ip1/Plec/Pmepa1/Pparg/Ppef2/Ppp1r16b/Ppp1r1b/Sh3bp5l/Snca	23
BP	GO:1901880	negative regulation of protein depolymerization	9/762	81/28814	0.000287987	0.00640435	0.00492113	Bmerb1/Map1b/Mid1ip1/Rp1/Spta1/Sptan1/Sptb/Stmn2/Twf2	9
BP	GO:0032272	negative regulation of protein polymerization	8/762	84/28814	0.00171561	0.0224257	0.017232	Eml2/Kank3/Snca/Spta1/Sptan1/Sptb/Stmn2/Twf2	8
BP	GO:0031333	negative regulation of protein-containing complex assembly	11/762	152/28814	0.00245416	0.0286961	0.0220503	Akain1/Ankrd27/Eml2/Kank3/Pmepa1/Snca/Spta1/Sptan1/Sptb/Stmn2/Twf2	11
BP	GO:0043242	negative regulation of protein-containing complex disassembly	11/762	91/28814	2.85122e-05	0.0017622	0.00135409	Bmerb1/Map1b/Mid1ip1/Per2/Rp1/Scaf4/Spta1/Sptan1/Sptb/Stmn2/Twf2	11
BP	GO:0002832	negative regulation of response to biotic stimulus	9/762	119/28814	0.00441418	0.0420142	0.0322839	A2m/Arg1/Mmp12/Muc4/Oas3/Otop1/Pparg/Ppm1b/Trafd1	9
BP	GO:0060761	negative regulation of response to cytokine stimulus	6/762	73/28814	0.0127589	0.0831411	0.0638861	Apoa1/Arg1/Mmp12/Oas3/Otop1/Pparg	6
BP	GO:0032102	negative regulation of response to external stimulus	30/762	403/28814	4.40116e-07	8.72713e-05	6.70598e-05	A2m/Adtrp/Alox12/Apoa1/Arg1/Calcrl/Cartpt/Chrna7/Ctla2a/Ctnna2/Ffar4/Fgb/Gp1ba/Gp5/Gpx1/Kng1/Ldlr/Mmp12/Nod2/Npy/Nr1d1/Nr1d2/Oas3/Otop1/Pparg/Ppm1b/Sema3g/Serpine1/Tff2/Trafd1	30
BP	GO:1903035	negative regulation of response to wounding	7/762	92/28814	0.0110924	0.0760939	0.0584709	Adtrp/Alox12/Fgb/Gp1ba/Gp5/Kng1/Serpine1	7
BP	GO:0051048	negative regulation of secretion	13/762	202/28814	0.0029385	0.0318484	0.0244725	Adtrp/Cartpt/Cry2/Ffar4/Fkbp1b/Hrh2/Idh2/P2ry12/Pim3/Pparg/Rab11fip5/Snca/Tff2	13
BP	GO:1903531	negative regulation of secretion by cell	11/762	173/28814	0.00651516	0.0531829	0.0408661	Adtrp/Cartpt/Cry2/Ffar4/Fkbp1b/Idh2/P2ry12/Pim3/Pparg/Rab11fip5/Snca	11
BP	GO:1902904	negative regulation of supramolecular fiber organization	16/762	178/28814	2.22866e-05	0.00149383	0.00114787	Bmerb1/Ctnna2/Eml2/Kank3/Ldlr/Map1b/Mid1ip1/Pik3r1/Rhpn2/Rp1/Snca/Spta1/Sptan1/Sptb/Stmn2/Twf2	16
BP	GO:0002710	negative regulation of T cell mediated immunity	4/762	24/28814	0.0033826	0.0351506	0.0270099	Arg1/Muc4/Nod2/Slamf1	4
BP	GO:1901343	negative regulation of vasculature development（血管发育）	10/762	113/28814	0.000847079	0.0139009	0.0106815	Cldn5/Dab2ip/Dcn/E2f2/Foxo4/Ngfr/Ngp/Pparg/Ptn/Serpine1	10
BP	GO:0061045	negative regulation of wound healing	7/762	73/28814	0.00316263	0.033671	0.025873	Adtrp/Alox12/Fgb/Gp1ba/Gp5/Kng1/Serpine1	7
BP	GO:0061351	neural precursor cell proliferation	15/762	199/28814	0.000285863	0.00640435	0.00492113	Btg2/Foxg1/Foxo3/Gjc2/Gpr37l1/Kif1a/Ngfr/Pcnt/Plxnb2/Prox1/Ptn/Ptprz1/Rsu1/Sox2/Tacc2	15
CC	GO:0005883	neurofilament	3/765	12/28739	0.00345334	0.0245619	0.017447	Nefh/Nefl/Prph	3
CC	GO:0031594	neuromuscular junction	9/765	91/28739	0.000717452	0.00763369	0.00542243	Cib2/Colq/Dok7/Lama5/Lamb2/Nefl/Ptn/Slc5a7/Syngr3	9
BP	GO:0050905	neuromuscular process	11/762	198/28814	0.0167327	0.097827	0.0751708	Bscl2/Camk2b/Clic5/Ctnna2/Fgf12/Foxs1/Mtor/Myh14/Nefl/Sox2/Strit1	11
BP	GO:0007274	neuromuscular synaptic transmission	4/762	27/28814	0.0052478	0.0468151	0.035973	Chrnb4/Rab3a/Rimbp2/Slc5a7	4
BP	GO:0001764	neuron migration	14/762	196/28814	0.000767718	0.0129101	0.00992022	Camk2b/Cdh1/Cdk5r2/Ctnna2/Dab2ip/Fbxo31/Foxg1/Mapk8ip3/Ntn1/Ntrk3/Pcnt/Plxnb2/Ptprz1/Reln	14
BP	GO:0097485	neuron projection guidance	25/762	259/28814	3.03979e-08	1.31512e-05	1.01055e-05	Cdh4/Cdk5r2/Cntn1/Dpysl2/Draxin/Epha1/Epha5/Foxg1/Gap43/Kif5a/Lama5/Lamb2/Lamc2/Mapk8ip3/Myot/Ncam1/Ngfr/Ntn1/Plxnb2/Plxnc1/Reln/Sema3g/Tenm2/Tubb3/Vstm2l	25
BP	GO:0106027	neuron projection organization	8/762	109/28814	0.00844213	0.0637716	0.0490025	Atp1a3/Camk2b/Chrna7/Eef2k/Epha5/Kif1a/Pls1/Reln	8
BP	GO:0031102	neuron projection regeneration	9/762	62/28814	3.49622e-05	0.00191544	0.00147184	Fkbp1b/Gap43/Lamb2/Mapk8ip3/Nefh/Nefl/Ntrk3/Omg/Ptn	9
CC	GO:0044306	neuron projection terminus	20/765	212/28739	1.14186e-06	6.74965e-05	4.79447e-05	Aqp1/Cdh1/Chrm4/Cplx1/Dbh/Dpysl2/Gabrb3/Gad1/Glul/Mme/Npy/Polg/Prph/Ptprn2/Rab3a/Slc18a3/Snca/Sncg/Syt1/Th	20
BP	GO:0008038	neuron recognition	6/762	51/28814	0.00219483	0.0264435	0.0203193	Foxg1/Gap43/Myot/Ncam1/Ptprz1/Vstm2l	6
CC	GO:0044309	neuron spine	13/765	203/28739	0.00323951	0.0242735	0.0172422	Atp1a3/Cacna1s/Chrna7/Eef2k/Kcnd3/Lpar1/Nr1d1/Nrgn/Palm/Ppp1r1b/Ptprz1/Rgs7bp/Tenm2	13
CC	GO:0098984	neuron to neuron synapse	23/765	361/28739	0.000117903	0.00184484	0.00131044	Arhgef9/Atp1a3/Camk2b/Chrm4/Chrna7/Clstn3/Ctnna2/Eef2k/Gap43/Hspb1/Kcnd3/Lrrtm3/Map1b/Mapk10/Nefh/Ngfr/Nrgn/Palm/Rgs7bp/Rgs9/Rps14/Syn1/Syn2	23
BP	GO:0019228	neuronal action potential	6/762	49/28814	0.00178178	0.0231049	0.0177539	Chrna7/Fgf12/Mtor/Myh14/P2rx1/Scn9a	6
CC	GO:0032809	neuronal cell body membrane	4/765	38/28739	0.0179567	0.0868453	0.0616887	Aqp1/Dab2ip/Kcnc1/Ngfr	4
CC	GO:0098992	neuronal dense core vesicle	4/765	10/28739	9.20409e-05	0.00157954	0.00112199	Kif1a/Npy/Scg2/Syt5	4
BP	GO:0097150	neuronal stem cell population maintenance	4/762	24/28814	0.0033826	0.0351506	0.0270099	Foxo3/Fut10/Prox1/Sox2	4
BP	GO:0042136	neurotransmitter biosynthetic process	5/762	13/28814	1.37727e-05	0.00105717	0.000812333	Chrna7/Dbh/Gad1/Slc5a7/Th	5
BP	GO:0042135	neurotransmitter catabolic process	3/762	12/28814	0.00339023	0.0351506	0.0270099	Bche/Colq/Maoa	3
BP	GO:0098700	neurotransmitter loading into synaptic vesicle	3/762	10/28814	0.00192374	0.024284	0.01866	Slc10a4/Slc18a3/Th	3
BP	GO:0042133	neurotransmitter metabolic process	8/762	29/28814	6.05045e-07	0.000106645	8.19465e-05	Bche/Chrna7/Colq/Dbh/Gad1/Maoa/Slc5a7/Th	8
BP	GO:0098969	neurotransmitter receptor transport to postsynaptic membrane	3/762	20/28814	0.0150162	0.0903443	0.0694211	Cplx1/Mapk10/Snap25	3
BP	GO:0007269	neurotransmitter secretion	15/762	185/28814	0.000128773	0.00403178	0.00309804	Cadps/Chrna7/Cplx1/Napb/P2rx1/Pdzd11/Ptprn2/Rab3a/Snap25/Snca/Sncg/Syn1/Syn2/Syt1/Syt5	15
BP	GO:0006836	neurotransmitter transport	22/762	242/28814	5.7e-07	0.000104332	8.01693e-05	Cadps/Chrna7/Cplx1/Napb/Nat8l/P2rx1/Pdzd11/Per2/Ptprn2/Rab3a/Slc10a4/Slc18a3/Snap25/Snca/Sncg/Sv2c/Syn1/Syn2/Syngr3/Syt1/Syt5/Th	22
MF	GO:0043121	neurotrophin binding（神经营养素）	4/753	13/28275	0.000294487	0.010712	0.00867963	A2m/Ngfr/Ntrk3/Sort1	4
BP	GO:0046461	neutral lipid catabolic process	6/762	44/28814	0.00100553	0.015534	0.0119364	Apoa1/Apoa5/Cps1/Gpihbp1/Ldlr/Pnpla3	6
BP	GO:0006638	neutral lipid metabolic process	13/762	149/28814	0.000172837	0.00467349	0.00359113	Apoa1/Apoa5/Apoc1/Cps1/Dbi/Dgkq/Gpihbp1/Gpx1/Ldlr/Mogat1/Pnpla3/Snca/Thrsp	13
BP	GO:0030593	neutrophil chemotaxis（中性粒细胞趋化作用）	9/762	103/28814	0.00165914	0.0221172	0.016995	Ccl21a/Cxcl2/Fcer1g/Nod2/Pde4d/Pf4/Ppbp/S100a8/S100a9	9
BP	GO:1990266	neutrophil migration（中性粒细胞）	10/762	130/28814	0.0024402	0.0286032	0.0219789	Ccl21a/Cd177/Cxcl2/Fcer1g/Nod2/Pde4d/Pf4/Ppbp/S100a8/S100a9	10
BP	GO:0007219	Notch signaling pathway	12/762	184/28814	0.00376033	0.0380753	0.0292573	Bcl6/Cntn1/Dtx3l/Ift172/Jag1/Jag2/Mib2/Nod2/Notch4/Snai2/Sox2/Timp4	12
CC	GO:0005635	nuclear envelope	27/765	434/28739	4.70409e-05	0.0011917	0.0008465	Alox5ap/Aqp1/Bche/Cetn2/Dync1h1/Elavl4/Eno1/Htatip2/Igf2r/Itprip/Mgst2/Mns1/Mpl/Mtor/Ngfr/P2rx1/Phf11b/Rae1/Repin1/S100a6/Scrn1/Sh3bgrl2/Snca/Sun2/Tm7sf2/Tmc6/Tmem120b	27
CC	GO:0031965	nuclear membrane	15/765	244/28739	0.00242243	0.0204561	0.0145305	Alox5ap/Aqp1/Eno1/Itprip/Mpl/P2rx1/Phf11b/Repin1/Scrn1/Sh3bgrl2/Snca/Sun2/Tm7sf2/Tmc6/Tmem120b	15
BP	GO:0007097	nuclear migration	5/762	31/28814	0.0012258	0.0177313	0.0136248	Dync1h1/Kif1a/Ntn1/Sun2/Tacc2	5
CC	GO:0005640	nuclear outer membrane	3/765	21/28739	0.0174806	0.086108	0.061165	Eno1/Itprip/Snca	3
BP	GO:0046112	nucleobase biosynthetic process（核碱基）	3/762	16/28814	0.00797668	0.060835	0.0467459	Cps1/Gart/Mtor	3
BP	GO:0009112	nucleobase metabolic process（核碱基）	4/762	33/28814	0.0108023	0.0756004	0.0580918	Cps1/Gart/Mtor/Pnp	4
BP	GO:0033866	nucleoside bisphosphate biosynthetic process	4/762	36/28814	0.014615	0.0894618	0.068743	Acly/Acss1/Mlycd/Snca	4
BP	GO:1901293	nucleoside phosphate biosynthetic process	12/762	220/28814	0.0146252	0.0894618	0.068743	Acly/Acss1/Adcy6/Ak7/Eno1/Gart/Idh2/Mlycd/Nmrk2/Pnp/Snca/Uck1	12
BP	GO:0006753	nucleoside phosphate metabolic process	23/762	455/28814	0.00253745	0.0294988	0.022667	Acaca/Acly/Acot2/Acss1/Adcy6/Ak7/Aldoc/Bpgm/Eno1/Entpd4/Fasn/Gart/Gpd1/Hmgcl/Hmgcs1/Idh2/Mlycd/Nmrk2/Pde2a/Pde4d/Pnp/Snca/Uck1	23
MF	GO:0060589	nucleoside-triphosphatase regulator activity	22/753	422/28275	0.00232872	0.0363031	0.0294154	Ankrd27/Arap3/Arhgap20/Arhgap23/Arhgap26/Arhgef9/Chrm4/Dab2ip/Depdc1a/Eps8l1/Farp2/Lars/Obscn/Plekhg5/Rgs18/Rgs9/Rundc1/Sh3bp5l/Srgap3/Tagap/Tbc1d10c/Tbc1d22a	22
BP	GO:0009117	nucleotide metabolic process	23/762	447/28814	0.00203131	0.025044	0.019244	Acaca/Acly/Acot2/Acss1/Adcy6/Ak7/Aldoc/Bpgm/Eno1/Entpd4/Fasn/Gart/Gpd1/Hmgcl/Hmgcs1/Idh2/Mlycd/Nmrk2/Pde2a/Pde4d/Pnp/Snca/Uck1	23
BP	GO:0035872	nucleotide-binding domain, leucine rich repeat containing receptor signaling pathway	3/762	21/28814	0.0171809	0.0995257	0.0764761	Igtp/Irgm1/Nod2	3
BP	GO:0070431	nucleotide-binding oligomerization domain containing 2 signaling pathway	3/762	18/28814	0.0111766	0.0760939	0.0584709	Igtp/Irgm1/Nod2	3
BP	GO:0070423	nucleotide-binding oligomerization domain containing signaling pathway	3/762	20/28814	0.0150162	0.0903443	0.0694211	Igtp/Irgm1/Nod2	3
CC	GO:0031968	organelle outer membrane	16/765	209/28739	0.000163678	0.00229149	0.00162771	Arg1/Eno1/Foxo3/Gdap1/Itprip/Maoa/Mgarp/Mtor/Nelfb/Ntrk3/Pde2a/Pi4kb/Plec/Rab11fip5/Snca/Tomm6	16
MF	GO:0043177	organic acid binding	23/753	156/28275	3.03468e-11	2.64928e-08	2.14664e-08	Acaca/Alox5ap/Cps1/Cyp4a14/Dbh/Gad1/Glul/Hba-a1/Hbq1a/Hbq1b/Hmgcs1/Igf2r/Mat1a/Ogfod2/P2rx1/P4ha1/P4ha2/Pparg/S100a8/Sesn1/Snca/Th/Ubr2	23
BP	GO:0016053	organic acid biosynthetic process	32/762	296/28814	1.92502e-11	3.05373e-08	2.3465e-08	Acaca/Acly/Acss1/Aldh1a1/Alox12/Alox5ap/Apoa1/Apoa5/Apoc1/Asns/Bhmt/Ceacam2/Cyp4a10/Cyp4a14/Elovl5/Elovl6/Fasn/Gad1/Glul/Hacd4/Ilvbl/Mgst2/Mid1ip1/Mlycd/Nr1d1/Per2/Plp1/Prox1/Prxl2b/Psat1/Sephs2/Slc27a2	32
BP	GO:0016054	organic acid catabolic process	20/762	221/28814	1.97647e-06	0.00024118	0.000185324	Acad8/Acat2/Acot2/Adtrp/Aldh1l1/Aldh4a1/Arg1/Bckdha/Dbi/Echdc1/Eci3/Gcat/Hmgcl/Ilvbl/Ivd/Mat1a/Mlycd/Mtor/Pon3/Slc27a2	20
BP	GO:0015849	organic acid transport	16/762	321/28814	0.0120792	0.0796191	0.0611797	Arg1/Ceacam2/Dpysl2/Hrh2/Per2/Pla2g2c/Pparg/Proca1/Rbp7/Repin1/Slc10a4/Slc25a1/Slc27a2/Slc2a1/Slc7a5/Snca	16
BP	GO:1901617	organic hydroxy compound biosynthetic process	17/762	234/28814	0.000180062	0.00481413	0.0036992	Alox12/Apoa1/Apoa5/Dbh/Dgkq/Dhcr24/Erg28/Hmgcs1/Nr1d1/Nsdhl/Per2/Prox1/Slc27a2/Snai2/Snca/Th/Tm7sf2	17
BP	GO:0015850	organic hydroxy compound transport	21/762	255/28814	4.94554e-06	0.000500762	0.000384789	Acat2/Apoa1/Apoa5/Apoc1/Aqp1/Cadps/Cartpt/Ceacam2/Chrna7/Fcer1g/Ldlr/Nat8l/P2rx1/P2ry12/Rab3a/Rbp4/Slc10a4/Snca/Sncg/Syt1/Syt5	21
BP	GO:0090407	organophosphate biosynthetic process	28/762	482/28814	0.000100061	0.00360751	0.00277203	Acly/Acss1/Adcy6/Ak7/Apoa1/Bscl2/Cds2/Cps1/Crls1/Dgkq/Eno1/Fam126a/Gart/Hmgcs1/Idh2/Mlycd/Mocs2/Nmrk2/Pi4kb/Pik3r1/Pnp/Pnpla3/Pygl/Serinc4/Snca/Socs7/Tkt/Uck1	28
BP	GO:0046434	organophosphate catabolic process（有机磷）	10/762	154/28814	0.00803409	0.061077	0.0469319	Apoc1/Entpd4/Gpd1/Ldlr/Mlycd/Pde2a/Pde4d/Pla2g2c/Pnp/Pnpla7	10
BP	GO:0015748	organophosphate ester transport（有机磷酸酯）	9/762	124/28814	0.00576991	0.0492981	0.0378809	Apoa1/Apoa5/Apoc1/Dbi/Epg5/Ldlr/Scarb2/Slc25a42/Slc37a1	9
CC	GO:0019867	outer membrane	16/765	209/28739	0.000163678	0.00229149	0.00162771	Arg1/Eno1/Foxo3/Gdap1/Itprip/Maoa/Mgarp/Mtor/Nelfb/Ntrk3/Pde2a/Pi4kb/Plec/Rab11fip5/Snca/Tomm6	16
MF	GO:0016614	oxidoreductase activity, acting on CH-OH group of donors	12/753	164/28275	0.0015367	0.0312261	0.0253017	Cbr2/Cyp4a10/Cyp4a14/Dcxr/Fasn/Gpd1/Gpd2/Hsd17b12/Idh2/Me1/Nsdhl/Prxl2b	12
MF	GO:0016722	oxidoreductase activity, acting on metal ions	3/753	17/28275	0.0096804	0.0789812	0.0639963	Cyb561d1/Cyb561d2/Steap2	3
MF	GO:0016684	oxidoreductase activity, acting on peroxide as acceptor	9/753	59/28275	2.45347e-05	0.00152992	0.00123965	Alox5ap/Epx/Gpx1/Hba-a1/Hbq1a/Hbq1b/Mgst2/Prxl2b/Sesn1	9
MF	GO:0016701	oxidoreductase activity, acting on single donors with incorporation of molecular oxygen	4/753	30/28275	0.00788682	0.0710615	0.0575792	Alox12/Alox5ap/P4ha1/P4ha2	4
MF	GO:0016702	oxidoreductase activity, acting on single donors with incorporation of molecular oxygen, incorporation of two atoms of oxygen	4/753	29/28275	0.00697975	0.0664494	0.0538422	Alox12/Alox5ap/P4ha1/P4ha2	4
MF	GO:0016903	oxidoreductase activity, acting on the aldehyde or oxo group of donors	8/753	67/28275	0.000397692	0.0131729	0.0106737	Aldh1a1/Aldh1a7/Aldh1l1/Aldh4a1/Bckdha/Hsd17b12/Htatip2/Ogdhl	8
MF	GO:0016620	oxidoreductase activity, acting on the aldehyde or oxo group of donors, NAD or NADP as acceptor	6/753	56/28275	0.00366353	0.0477353	0.0386786	Aldh1a1/Aldh1a7/Aldh1l1/Aldh4a1/Hsd17b12/Htatip2	6
MF	GO:0016616	oxidoreductase activity, acting on the CH-OH group of donors, NAD or NADP as acceptor	12/753	154/28275	0.000892703	0.0238219	0.0193022	Cbr2/Cyp4a10/Cyp4a14/Dcxr/Fasn/Gpd1/Gpd2/Hsd17b12/Idh2/Me1/Nsdhl/Prxl2b	12
MF	GO:0019825	oxygen binding	4/753	26/28275	0.00467857	0.053742	0.0435457	Hba-a1/Hbq1a/Hbq1b/Th	4
MF	GO:0005344	oxygen carrier activity	3/753	14/28275	0.00549842	0.0567817	0.0460087	Hba-a1/Hbq1a/Hbq1b	3
BP	GO:0021543	pallium development（腭裂）	14/762	163/28814	0.000116524	0.00385095	0.00295909	Bmerb1/Btg2/Cdk5r2/Dab2ip/Epha5/Foxg1/Fut10/P2ry12/Prox1/Reln/Socs7/Sox2/Sun2/Tacc2	14
CC	GO:0033270	paranode region of axon	3/765	16/28739	0.00812098	0.048004	0.0340986	Cldn5/Gjc2/Sptan1	3
MF	GO:0022803	passive transmembrane transporter activity	23/753	482/28275	0.00552858	0.0567817	0.0460087	Apol11b/Aqp1/Cacna1s/Catsper2/Chrna7/Chrnb4/Clic5/Gabrb3/Gjc2/Htr3a/Kcna7/Kcnc1/Kcnd3/Kcnk10/Kcnq2/Lrrc8b/Otop1/P2rx1/Scn9a/Slc24a3/Slc4a11/Snap25/Tmc6	23
BP	GO:0002221	pattern recognition receptor signaling pathway	13/762	177/28814	0.000904396	0.0143947	0.011061	Dab2ip/Epg5/Igtp/Irak2/Irgm1/Mapkapk2/Nod2/Nr1d1/Oas3/Rab11fip2/Tlr11/Tlr5/Wdfy1	13
MF	GO:0030414	peptidase inhibitor activity	15/753	224/28275	0.00105106	0.0262164	0.0212424	A2m/Fetub/Kng1/Mug1/Ngp/Pcsk1n/Pi16/Serpina1e/Serpina3k/Serpine1/Serpinh1/Snca/Timp4/Wfdc2/Wfikkn2	15
MF	GO:0061134	peptidase regulator activity	16/753	266/28275	0.00220956	0.0363031	0.0294154	A2m/Fetub/Kng1/Mug1/Ngp/Pcsk1n/Pi16/Psme3/Serpina1e/Serpina3k/Serpine1/Serpinh1/Snca/Timp4/Wfdc2/Wfikkn2	16
BP	GO:0030072	peptide hormone secretion	19/762	290/28814	0.000291933	0.00646191	0.00496536	Aqp1/Arntl/Bglap2/Cartpt/Cplx1/Dio2/Epha5/Ffar4/Fgb/Fkbp1b/Glul/Nr1d1/Per2/Pim3/Pparg/Ptprn2/Rab11fip2/Rab11fip5/Rbp4	19
BP	GO:0002790	peptide secretion	21/762	298/28814	5.12584e-05	0.00262125	0.00201419	Aqp1/Arntl/Bglap2/Cartpt/Cplx1/Dio2/Epha5/Ffar4/Fgb/Fkbp1b/Glul/Nr1d1/Per2/Pim3/Pparg/Ptprn2/Rab11fip2/Rab11fip5/Rbp4/S100a8/S100a9	21
BP	GO:0018208	peptidyl-proline modification（肽基脯氨酸修饰）	4/762	37/28814	0.0160519	0.0949518	0.0729615	Fkbp1b/Ntmt1/P4ha1/P4ha2	4
CC	GO:0043204	perikaryon	17/765	141/28739	2.31903e-07	2.46745e-05	1.7527e-05	Bglap2/Camk2b/Gjc2/Glul/Hspb1/Kif5a/Kng1/Map1b/Mapk10/Nefh/Ngfr/Npy/Pde11a/Reln/Rgs7bp/Slc5a7/Th	17
MF	GO:0004601	peroxidase activity（过氧化物酶）	8/753	55/28275	9.82206e-05	0.00451298	0.00365674	Alox5ap/Epx/Gpx1/Hba-a1/Hbq1a/Hbq1b/Mgst2/Prxl2b	8
BP	GO:0019336	phenol-containing compound catabolic process（酚）	3/762	10/28814	0.00192374	0.024284	0.01866	Dbh/Dio2/Maoa	3
MF	GO:0019902	phosphatase binding	13/753	233/28275	0.010035	0.0811163	0.0657263	1700037H04Rik/Anapc7/Cdh1/Ceacam2/Cry2/Dab2ip/Jak1/Mtmr4/Mvp/Ncam1/Pik3r1/Pparg/Ppp1r16b	13
BP	GO:0034638	phosphatidylcholine catabolic process（磷脂酰胆碱）	3/762	15/28814	0.00660953	0.0534037	0.0410357	Apoc1/Ldlr/Pnpla7	3
BP	GO:0046470	phosphatidylcholine metabolic process（磷脂酰胆碱）	6/762	61/28814	0.005421	0.0471637	0.0362408	Apoa1/Apoa5/Apoc1/Dbi/Ldlr/Pnpla7	6
MF	GO:0035091	phosphatidylinositol binding	16/753	270/28275	0.00256386	0.0389601	0.0315683	Arap3/Cadps/Ceacam2/Dab2ip/Dok7/Gap43/Nrgn/Obscn/Plekha3/Snx22/Snx33/Syt1/Syt5/Tecpr1/Twf2/Wdfy1	16
MF	GO:1901981	phosphatidylinositol phosphate binding（磷脂酰肌醇）	12/753	185/28275	0.00414756	0.051726	0.0419121	Arap3/Cadps/Dab2ip/Gap43/Nrgn/Obscn/Plekha3/Snx22/Syt1/Syt5/Tecpr1/Twf2	12
MF	GO:0004623	phospholipase A2 activity（磷脂酶A2）	4/753	34/28275	0.0122776	0.0923995	0.0748688	Pla2g2c/Plaat5/Pnpla3/Proca1	4
MF	GO:0043274	phospholipase binding	4/753	29/28275	0.00697975	0.0664494	0.0538422	Camk2b/Dgkq/Nefl/Snca	4
MF	GO:0005543	phospholipid binding	30/753	459/28275	7.09569e-06	0.00056314	0.000456297	Apoa1/Apoa5/Arap3/Arhgap26/Bscl2/Cadps/Ceacam2/Cps1/Dab2ip/Dok7/Gap43/Jag1/Lpar1/Map1b/Mme/Nrgn/Obscn/Pacsin3/Pla2g2c/Plekha3/Pnpla3/Scarb2/Snca/Snx22/Snx33/Syt1/Syt5/Tecpr1/Twf2/Wdfy1	30
BP	GO:0008654	phospholipid biosynthetic process	12/762	223/28814	0.0161065	0.0949518	0.0729615	Apoa1/Bscl2/Cds2/Crls1/Dgkq/Fam126a/Hmgcs1/Pi4kb/Pik3r1/Pnpla3/Serinc4/Socs7	12
BP	GO:0033700	phospholipid efflux（磷脂外流）	3/762	15/28814	0.00660953	0.0534037	0.0410357	Apoa1/Apoa5/Apoc1	3
CC	GO:0001917	photoreceptor inner segment	5/765	58/28739	0.0189437	0.0899827	0.0639173	Atp1a3/Cib2/Rgs9/Rp1/Slc2a1	5
CC	GO:0034358	plasma lipoprotein particle	6/765	47/28739	0.00147879	0.0131119	0.00931378	Apoa1/Apoa5/Apoc1/Apol11b/Ldlr/Vldlr	6
BP	GO:0034369	plasma lipoprotein particle remodeling	4/762	27/28814	0.0052478	0.0468151	0.035973	Apoa1/Apoa5/Apoc1/Gpihbp1	4
CC	GO:0044853	plasma membrane raft	10/765	136/28739	0.00354353	0.0248047	0.0176195	Adtrp/Aqp1/Cd177/Cdh1/Chrna7/Kcnd3/Ldlr/P2ry12/Slc2a1/Slc5a7	10
CC	GO:0098802	plasma membrane signaling receptor complex	13/765	190/28739	0.00182065	0.0156223	0.011097	Calcrl/Ceacam2/Chrna7/Chrnb4/Gp1ba/Gp1bb/Gp5/Gp9/Htr3a/Itga2b/Itgb5/Itgb6/Plp1	13
BP	GO:0031639	plasminogen activation（血浆蛋白酶原）	4/762	27/28814	0.0052478	0.0468151	0.035973	Dhcr24/Eno1/Fgb/Serpine1	4
BP	GO:0030168	platelet activation	11/762	93/28814	3.50165e-05	0.00191544	0.00147184	Alox12/Fcer1g/Fgb/Gp1ba/Gp1bb/Gp5/Gp9/P2rx1/P2ry12/Pf4/Treml1	11
CC	GO:0031091	platelet alpha granule	5/765	21/28739	0.000188287	0.00250422	0.00177882	Fgb/Pf4/Ppbp/Snca/Treml1	5
BP	GO:0030220	platelet formation	3/762	20/28814	0.0150162	0.0903443	0.0694211	Clec1b/Mpig6b/Mpl	3
BP	GO:0005976	polysaccharide metabolic process（多糖）	10/762	110/28814	0.000686564	0.0117955	0.00906374	Agl/Chil3/Gbe1/Gys2/Mtor/Nr1d1/Per2/Ppp1r1a/Pygb/Pygl	10
BP	GO:0006779	porphyrin-containing compound biosynthetic process（卟啉）	4/762	31/28814	0.0086579	0.064251	0.0493708	Alas1/Iba57/Spta1/Sptb	4
BP	GO:0045773	positive regulation of axon extension	6/762	54/28814	0.00294458	0.0318484	0.0244725	Cdh4/Golga4/Map1b/Ntn1/Ntrk3/Twf2	6
BP	GO:0048680	positive regulation of axon regeneration	3/762	15/28814	0.00660953	0.0534037	0.0410357	Fkbp1b/Ntrk3/Ptn	3
BP	GO:0050772	positive regulation of axonogenesis	9/762	101/28814	0.00144622	0.0201245	0.0154638	Cdh4/Golga4/Map1b/Nefl/Ntn1/Ntrk3/Plxnb2/Plxnc1/Twf2	9
BP	GO:0045956	positive regulation of calcium ion-dependent exocytosis	3/762	18/28814	0.0111766	0.0760939	0.0584709	Cadps/Cdk5r2/Syt1	3
BP	GO:0045785	positive regulation of cell adhesion	25/762	482/28814	0.00119074	0.0174361	0.013398	Adam19/Agr2/Apoa1/Bcl6/Btnl2/Ccl21a/Cdh1/Ceacam2/Epha1/Fgb/Foxo3/Gp1ba/Hsd17b12/Jak1/Npy/P2ry12/Pde4d/Pnp/Ptn/Ret/Rsu1/Slamf1/Sox2/Spta1/Vtcn1	25
BP	GO:0010720	positive regulation of cell development	28/762	378/28814	1.16802e-06	0.000168443	0.000129433	Ankrd27/Apoa1/Camk2b/Cdh4/Cldn5/Eef2k/Fbxo31/Foxg1/Gjc2/Golga4/Map1b/Mme/Mpl/Mtor/Nefl/Ntn1/Ntrk3/Obsl1/Plxnb2/Plxnc1/Pparg/Prpf19/Ptn/Ptprz1/Reln/Ret/Sox2/Twf2	28
BP	GO:0010770	positive regulation of cell morphogenesis involved in differentiation	8/762	104/28814	0.00641379	0.0528999	0.0406486	Ankrd27/Apoa1/Camk2b/Eef2k/Fbxo31/Mpl/Obsl1/Reln	8
BP	GO:0031346	positive regulation of cell projection organization	40/762	443/28814	1.80889e-11	3.05373e-08	2.3465e-08	Ankrd27/Aqp1/Camk2b/Ccl21a/Cdh4/Cntn1/Dab2ip/Eef2k/Elavl4/Eps8l1/Fbxo31/Fkbp1b/Golga4/Hspb1/Map1b/Mns1/Mtor/Nefl/Negr1/Ngfr/Ntn1/Ntrk3/Obsl1/P2ry12/Palm/Pik3r1/Plxnb2/Plxnc1/Prkd1/Ptn/Ptprz1/Reln/Ret/Rit2/Rp1/S100a9/Scarb2/Stmn2/Twf2/Vldlr	40
BP	GO:0022409	positive regulation of cell-cell adhesion	16/762	298/28814	0.00618794	0.0513934	0.039491	Adam19/Bcl6/Btnl2/Ccl21a/Cdh1/Ceacam2/Fgb/Foxo3/Gp1ba/Jak1/Pde4d/Pnp/Slamf1/Sox2/Spta1/Vtcn1	16
BP	GO:0050921	positive regulation of chemotaxis（趋化）	12/762	151/28814	0.000707038	0.0120431	0.00925402	Ccl21a/Cxcl14/Hspb1/Lpar1/Ntrk3/P2ry12/Prkd1/Ptn/Scg2/Serpine1/Slamf1/Snai2	12
BP	GO:0120162	positive regulation of cold-induced thermogenesis	8/762	98/28814	0.0044935	0.042514	0.032668	Bscl2/Dbh/Dio2/Dync1h1/Elovl6/Ffar4/Per2/Ucp1	8
BP	GO:0032793	positive regulation of CREB transcription factor activity(cAMP反应元件结合蛋白——突触可塑性相关）	3/762	18/28814	0.0111766	0.0760939	0.0584709	Epha5/Prkd1/Reln	3
BP	GO:0031349	positive regulation of defense response	16/762	302/28814	0.00699755	0.0555022	0.0426482	Alox5ap/Arg1/Cd226/Fcer1g/Igtp/Irgm1/Ldlr/Mmp12/Nlrp10/Nod2/Pde2a/Pvr/S100a8/S100a9/Serpine1/Snca	16
BP	GO:1900006	positive regulation of dendrite development（树突）	5/762	24/28814	0.000357253	0.00736003	0.00565549	Dab2ip/Elavl4/Ptn/Ptprz1/Vldlr	5
BP	GO:0050775	positive regulation of dendrite morphogenesis	6/762	59/28814	0.00459803	0.0430329	0.0330668	Ankrd27/Camk2b/Eef2k/Fbxo31/Obsl1/Reln	6
BP	GO:0060999	positive regulation of dendritic spine development	7/762	65/28814	0.00161956	0.0217112	0.016683	Camk2b/Eef2k/Lpar1/Mapk6/Mtor/Palm/Reln	7
BP	GO:0048639	positive regulation of developmental growth	15/762	220/28814	0.000817428	0.0135074	0.0103792	Agr2/Cdh4/Foxs1/Golga4/Map1b/Mtor/Ncam1/Ntn1/Ntrk3/Pls1/Prox1/Serpine1/Syt1/Trip10/Twf2	15
BP	GO:2001028	positive regulation of endothelial cell chemotaxis	3/762	17/28814	0.00949796	0.0691144	0.0531079	Hspb1/Prkd1/Snai2	3
BP	GO:0045921	positive regulation of exocytosis	8/762	104/28814	0.00641379	0.0528999	0.0406486	Cadps/Cd177/Cdk5r2/Fcer1g/Fgb/Rab3a/Snca/Syt1	8
BP	GO:0045687	positive regulation of glial cell differentiation	5/762	55/28814	0.014952	0.0903443	0.0694211	Mtor/Pparg/Prpf19/Ptn/Ptprz1	5
BP	GO:0050729	positive regulation of inflammatory response	9/762	143/28814	0.0140059	0.0877027	0.0673912	Alox5ap/Fcer1g/Ldlr/Nlrp10/Pde2a/S100a8/S100a9/Serpine1/Snca	9
BP	GO:0010592	positive regulation of lamellipodium assembly（薄层细胞膜）	4/762	29/28814	0.00681249	0.0544885	0.0418693	Aqp1/Mtor/Pik3r1/Twf2	4
BP	GO:1902745	positive regulation of lamellipodium organization（薄层细胞）	4/762	36/28814	0.014615	0.0894618	0.068743	Aqp1/Mtor/Pik3r1/Twf2	4
BP	GO:0046889	positive regulation of lipid biosynthetic process	8/762	107/28814	0.00758029	0.0590419	0.0453681	Apoa1/Apoa5/Dbi/Elovl5/Ldlr/Mid1ip1/Mtor/Nr1d1	8
BP	GO:1900273	positive regulation of long-term synaptic potentiation	5/762	31/28814	0.0012258	0.0177313	0.0136248	Chrna7/Mme/Nrgn/Reln/Sqstm1	5
BP	GO:0016239	positive regulation of macroautophagy	6/762	76/28814	0.0153424	0.0913825	0.0702188	Dcn/Igtp/Irgm1/Nod2/Scoc/Sesn1	6
BP	GO:0051962	positive regulation of nervous system development	27/762	359/28814	1.3521e-06	0.00017874	0.000137345	Ankrd27/Camk2b/Cdh4/Clstn3/Eef2k/Fbxo31/Foxg1/Gjc2/Golga4/Lrrtm3/Map1b/Mme/Mtor/Nefl/Ntn1/Ntrk3/Obsl1/Pik3r1/Plxnb2/Plxnc1/Pparg/Prpf19/Ptn/Ptprz1/Reln/Sox2/Twf2	27
BP	GO:2000179	positive regulation of neural precursor cell proliferation	7/762	72/28814	0.00292471	0.0318484	0.0244725	Foxg1/Gjc2/Gpr37l1/Ngfr/Prox1/Rsu1/Sox2	7
BP	GO:0050769	positive regulation of neurogenesis	24/762	298/28814	1.57885e-06	0.000203075	0.000156044	Ankrd27/Camk2b/Cdh4/Eef2k/Fbxo31/Foxg1/Gjc2/Golga4/Map1b/Mme/Mtor/Nefl/Ntn1/Ntrk3/Obsl1/Plxnb2/Plxnc1/Pparg/Prpf19/Ptn/Ptprz1/Reln/Sox2/Twf2	24
BP	GO:0045666	positive regulation of neuron differentiation	9/762	119/28814	0.00441418	0.0420142	0.0322839	Bcl6/Foxg1/Map1b/Mapk8ip3/Mmd/Ngfr/Prox1/Prpf19/Sox2	9
BP	GO:2001224	positive regulation of neuron migration	5/762	22/28814	0.000231248	0.00567722	0.00436241	Dab2ip/Fbxo31/Mapk8ip3/Ptprz1/Reln	5
BP	GO:0010976	positive regulation of neuron projection development	23/762	225/28814	3.74455e-08	1.37079e-05	1.05333e-05	Camk2b/Cntn1/Dab2ip/Eef2k/Elavl4/Fkbp1b/Hspb1/Mtor/Negr1/Ngfr/Ntrk3/Plxnb2/Prkd1/Ptn/Ptprz1/Reln/Ret/Rit2/S100a9/Scarb2/Stmn2/Twf2/Vldlr	23
BP	GO:0070572	positive regulation of neuron projection regeneration	3/762	16/28814	0.00797668	0.060835	0.0467459	Fkbp1b/Ntrk3/Ptn	3
BP	GO:0048714	positive regulation of oligodendrocyte differentiation（少突胶质细胞）	4/762	31/28814	0.0086579	0.064251	0.0493708	Mtor/Pparg/Ptn/Ptprz1	4
BP	GO:0010952	positive regulation of peptidase activity	11/762	180/28814	0.00866761	0.064251	0.0493708	Alox12/Dap/Mbp/Ngfr/P2rx1/Pparg/Psme3/Ret/S100a8/S100a9/Snca	11
BP	GO:0120034	positive regulation of plasma membrane bounded cell projection assembly	10/762	115/28814	0.0009703	0.0152398	0.0117103	Aqp1/Ccl21a/Eps8l1/Mns1/Mtor/P2ry12/Palm/Pik3r1/Rp1/Twf2	10
BP	GO:0010572	positive regulation of platelet activation	4/762	11/28814	0.000138066	0.00415857	0.00319547	Gp1ba/Gp1bb/Gp5/Gp9	4
BP	GO:0045862	positive regulation of proteolysis	17/762	357/28814	0.0149375	0.0903443	0.0694211	Alox12/Angptl8/Dab2ip/Dap/Eno1/Herpud1/Mbp/Ngfr/P2rx1/Pacsin3/Pparg/Psme3/Ret/S100a8/S100a9/Snca/Snx33	17
BP	GO:1903307	positive regulation of regulated secretory pathway	6/762	66/28814	0.00794351	0.060835	0.0467459	Cadps/Cd177/Cdk5r2/Fcer1g/Rab3a/Syt1	6
BP	GO:0032103	positive regulation of response to external stimulus	29/762	458/28814	1.60277e-05	0.00121073	0.000930329	Alox5ap/Arg1/Ccl21a/Cd226/Cxcl14/Fcer1g/Fkbp1b/Hspb1/Igtp/Irgm1/Ldlr/Lpar1/Mmp12/Nlrp10/Nod2/Npy/Ntrk3/P2ry12/Pde2a/Prkd1/Ptn/Pvr/S100a8/S100a9/Scg2/Serpine1/Slamf1/Snai2/Snca	29
BP	GO:1903036	positive regulation of response to wounding	6/762	76/28814	0.0153424	0.0913825	0.0702188	Fkbp1b/Mtor/Ntrk3/Ptn/S100a9/Serpine1	6
BP	GO:0051047	positive regulation of secretion	19/762	417/28814	0.0160377	0.0949518	0.0729615	Aqp1/Bglap2/Cadps/Cartpt/Cd177/Cdk5r2/Dpysl2/Fcer1g/Ffar4/Fgb/Glul/Pparg/Rab3a/Rbp4/S100a8/S100a9/Snap25/Snca/Syt1	19
BP	GO:0090129	positive regulation of synapse maturation	3/762	10/28814	0.00192374	0.024284	0.01866	Camk2b/Dab2ip/Reln	3
BP	GO:0045945	positive regulation of transcription by RNA polymerase III	3/762	19/28814	0.0130154	0.0831411	0.0638861	Brf1/Mtor/Mybbp1a	3
BP	GO:0099068	postsynapse assembly	4/762	34/28814	0.0119919	0.0794839	0.0610758	Arhgef9/Gap43/Ntrk3/Reln	4
BP	GO:0099173	postsynapse organization	12/762	207/28814	0.00936792	0.0685362	0.0526636	Arhgef9/Camk2b/Chrna7/Colq/Eef2k/Epha5/Gap43/Kif1a/Ntrk3/Ptn/Reln/Srgn	12
CC	GO:0014069	postsynaptic density	22/765	330/28739	8.57757e-05	0.00152109	0.00108047	Arhgef9/Camk2b/Chrm4/Chrna7/Clstn3/Ctnna2/Eef2k/Gap43/Hspb1/Kcnd3/Lrrtm3/Map1b/Mapk10/Nefh/Ngfr/Nrgn/Palm/Rgs7bp/Rgs9/Rps14/Syn1/Syn2	22
CC	GO:0045211	postsynaptic membrane	16/765	273/28739	0.00284886	0.0223585	0.0158819	Chrm4/Chrna7/Chrnb4/Clstn3/Cntn1/Ctnna2/Gabrb3/Hspb1/Htr3a/Kcnd3/Lrrtm3/P2rx1/Ptprz1/Rgs7bp/Rgs9/Tenm2	16
CC	GO:0099572	postsynaptic specialization	23/765	352/28739	8.09433e-05	0.0015007	0.00106599	Arhgef9/Camk2b/Chrm4/Chrna7/Clstn3/Ctnna2/Eef2k/Gap43/Hspb1/Kcnd3/Lrrtm3/Map1b/Mapk10/Nefh/Ngfr/Nrgn/Palm/Rgs7bp/Rgs9/Rps14/Srgn/Syn1/Syn2	23
BP	GO:0098698	postsynaptic specialization assembly（突触后特化组装）	4/762	28/28814	0.00599627	0.0503285	0.0386727	Arhgef9/Gap43/Ntrk3/Reln	4
CC	GO:0099634	postsynaptic specialization membrane	7/765	85/28739	0.00756578	0.0452247	0.0321244	Chrna7/Clstn3/Hspb1/Kcnd3/Lrrtm3/Rgs7bp/Rgs9	7
MF	GO:0015079	potassium ion transmembrane transporter activity	10/753	157/28275	0.00956781	0.0789812	0.0639963	Aqp1/Atp1a3/Kcna7/Kcnc1/Kcnd3/Kcnk10/Kcnq2/Slc12a4/Slc24a3/Snap25	10
CC	GO:0098793	presynapse	42/765	493/28739	4.41185e-11	2.34711e-08	1.66722e-08	Aqp1/Cdh1/Chrm4/Chrna7/Cntn1/Cplx1/Ctnna2/Dbh/Dbi/Dgkq/Dpysl2/Gabrb3/Gad1/Glul/Kif1a/Lgi3/Mme/Nefl/Npy/Pde2a/Polg/Prph/Ptprn2/Rab3a/Rab3c/Rgs7bp/Rimbp2/Slc10a4/Slc18a3/Slc2a1/Slc40a1/Slc5a7/Snap25/Snca/Sncg/Sv2c/Syn1/Syn2/Syngr3/Syt1/Syt5/Th	42
CC	GO:0048786	presynaptic active zone	6/765	74/28739	0.013988	0.0729572	0.0518236	Ctnna2/Gad1/Rab3a/Rimbp2/Snap25/Syn1	6
BP	GO:0140238	presynaptic endocytosis（突触前）	6/762	70/28814	0.0104967	0.0740057	0.0568664	Dgkq/Napb/Snca/Sncg/Syt1/Syt5	6
BP	GO:0002532	production of molecular mediator involved in inflammatory response	9/762	97/28814	0.0010862	0.0164625	0.0126499	Alox5ap/Apod/Chil3/Fcer1g/Il17rc/Itgb6/Nod2/P2rx1/Serpine1	9
BP	GO:0072376	protein activation cascade	7/762	24/28814	2.05674e-06	0.000244701	0.00018803	F8/Fgb/Gp1ba/Gp1bb/Gp5/Gp9/Mvp	7
BP	GO:0051261	protein depolymerization	10/762	125/28814	0.00182627	0.0234265	0.018001	Bmerb1/Map1b/Mid1ip1/Rp1/Spta1/Sptan1/Sptb/Stmn2/Stmn3/Twf2	10
MF	GO:0005080	protein kinase C binding	6/753	64/28275	0.0070788	0.0664494	0.0538422	Adcy6/Dsp/Hspb1/Pkp2/Sqstm1/Twf2	6
BP	GO:0006497	protein lipidation（蛋白质酯化）	7/762	97/28814	0.014546	0.0894618	0.068743	Dbi/Glul/Igtp/Irgm1/Ppm1b/Zdhhc22/Zdhhc4	7
BP	GO:1902414	protein localization to cell junction	10/762	121/28814	0.00143075	0.0200262	0.0153883	Clstn3/Cplx1/Dsp/Hspb1/Jak1/Kif5a/Mapk10/Mapk8ip3/Reln/Snap25	10
BP	GO:1990778	protein localization to cell periphery	26/762	370/28814	7.21631e-06	0.000686848	0.000527778	Adcy6/Agr2/Camk2b/Cdh1/Cplx1/Fam126a/Fcer1g/Golga4/Kif13a/Lama5/Lrrc15/Mapk10/Mrap/Palm/Pdzd11/Pik3r1/Pkp2/Pls1/Rab11fip2/Rab3a/Rab3c/Snap25/Sqstm1/Tub/Vamp5/Zdhhc22	26
BP	GO:0034394	protein localization to cell surface	6/762	74/28814	0.0135833	0.0856199	0.0657908	Cd177/Cdh1/Fcer1g/Gpihbp1/Rab11fip5/Snx33	6
BP	GO:0071692	protein localization to extracellular region	22/762	406/28814	0.00132365	0.01886	0.0144921	Adtrp/Arntl/Bglap2/Cartpt/Cplx1/Epha5/Fgb/Fkbp1b/Glul/Idh2/Nr1d1/Per2/Pim3/Pparg/Ptprn2/Rab11fip2/Rab11fip5/Rab3a/Rab3c/Rbp4/Sncg/Tango2	22
BP	GO:0035418	protein localization to synapse	8/762	87/28814	0.00214648	0.0260647	0.0200283	Clstn3/Cplx1/Hspb1/Kif5a/Mapk10/Mapk8ip3/Reln/Snap25	8
BP	GO:0051604	protein maturation	17/762	344/28814	0.010696	0.0752993	0.0578604	Adam19/Angptl8/Arxes2/Cdh1/Cpxm2/Ctla2a/Ctse/Dhcr24/Eno1/Fgb/Ift172/Mme/Notch4/Pcsk1n/Serpine1/Serpinh1/Srgn	17
MF	GO:0047485	protein N-terminus binding	10/753	133/28275	0.00302714	0.0433228	0.0351033	Alox5ap/Dab2ip/Dcn/Gad1/Kcnq2/Plec/Rps21/Snap25/Snca/Syngr3	10
MF	GO:0019903	protein phosphatase binding	11/753	185/28275	0.0110309	0.0862186	0.0698606	1700037H04Rik/Anapc7/Cdh1/Ceacam2/Dab2ip/Jak1/Mtmr4/Mvp/Pik3r1/Pparg/Ppp1r16b	11
BP	GO:0051258	protein polymerization	17/762	276/28814	0.00117852	0.017364	0.0133426	Ccl21a/Eml2/Fgb/Kank3/Map1b/Mid1ip1/Mtor/Nefl/Pde4dip/Rp1/Snca/Spta1/Sptan1/Sptb/Stmn2/Twf2/Ube2c	17
BP	GO:0016485	protein processing	16/762	278/28814	0.00319461	0.0339356	0.0260763	Adam19/Angptl8/Arxes2/Cdh1/Cpxm2/Ctla2a/Ctse/Dhcr24/Eno1/Fgb/Ift172/Mme/Notch4/Pcsk1n/Serpine1/Srgn	16
BP	GO:0009306	protein secretion	22/762	399/28814	0.00106057	0.0161254	0.0123909	Adtrp/Arntl/Bglap2/Cartpt/Cplx1/Epha5/Fgb/Fkbp1b/Glul/Idh2/Nr1d1/Per2/Pim3/Pparg/Ptprn2/Rab11fip2/Rab11fip5/Rab3a/Rab3c/Rbp4/Sncg/Tango2	22
BP	GO:0032984	protein-containing complex disassembly	18/762	239/28814	7.44121e-05	0.00306854	0.00235788	Bmerb1/Epg5/Grwd1/Igtp/Irgm1/Map1b/Mid1ip1/Napb/Per2/Rp1/Scaf4/Spta1/Sptan1/Sptb/Stmn2/Stmn3/Tecpr1/Twf2	18
BP	GO:0034367	protein-containing complex remodeling	4/762	29/28814	0.00681249	0.0544885	0.0418693	Apoa1/Apoa5/Apoc1/Gpihbp1	4
CC	GO:0032994	protein-lipid complex	7/765	50/28739	0.000339974	0.00430634	0.00305892	Apoa1/Apoa5/Apoc1/Apol11b/Dbi/Ldlr/Vldlr	7
MF	GO:0071814	protein-lipid complex binding	4/753	31/28275	0.00886794	0.0744395	0.0603163	Apoa1/Gpihbp1/Ldlr/Vldlr	4
BP	GO:0034368	protein-lipid complex remodeling	4/762	27/28814	0.0052478	0.0468151	0.035973	Apoa1/Apoa5/Apoc1/Gpihbp1	4
BP	GO:0034033	purine nucleoside bisphosphate biosynthetic process	4/762	36/28814	0.014615	0.0894618	0.068743	Acly/Acss1/Mlycd/Snca	4
BP	GO:0034032	purine nucleoside bisphosphate metabolic process	9/762	110/28814	0.00260958	0.0294988	0.022667	Acaca/Acly/Acot2/Acss1/Fasn/Hmgcl/Hmgcs1/Mlycd/Snca	9
BP	GO:0006163	purine nucleotide metabolic process	18/762	369/28814	0.00996992	0.0710282	0.0545785	Acaca/Acly/Acot2/Acss1/Adcy6/Aldoc/Bpgm/Eno1/Fasn/Gart/Gpd1/Hmgcl/Hmgcs1/Mlycd/Pde2a/Pde4d/Pnp/Snca	18
BP	GO:0009154	purine ribonucleotide catabolic process	4/762	36/28814	0.014615	0.0894618	0.068743	Mlycd/Pde2a/Pde4d/Pnp	4
BP	GO:0009150	purine ribonucleotide metabolic process	18/762	345/28814	0.00514395	0.0464517	0.0356937	Acaca/Acly/Acot2/Acss1/Adcy6/Aldoc/Bpgm/Eno1/Fasn/Gart/Gpd1/Hmgcl/Hmgcs1/Mlycd/Pde2a/Pde4d/Pnp/Snca	18
MF	GO:0030170	pyridoxal phosphate binding（磷酸吡哆醇）	7/753	52/28275	0.000436002	0.0135939	0.0110148	Accsl/Alas1/Gad1/Gcat/Psat1/Pygb/Pygl	7
BP	GO:0072527	pyrimidine-containing compound metabolic process（嘧啶）	5/762	56/28814	0.0160707	0.0949518	0.0729615	Cps1/Entpd4/Mtor/Tet1/Uck1	5
MF	GO:0050997	quaternary ammonium group binding（季铵集团）	5/753	40/28275	0.00402194	0.0508863	0.0412318	Apoa1/Apoa5/Ilvbl/Scarb2/Tkt	5
BP	GO:0043113	receptor clustering	6/762	77/28814	0.0162786	0.0956415	0.0734915	Arhgef9/Colq/Dok7/Pigr/Ptn/Reln	6
CC	GO:0043235	receptor complex	29/765	423/28739	4.00293e-06	0.000163812	0.00011636	Arntl/Calcrl/Cd8b1/Ceacam2/Chrna7/Chrnb4/Epha1/Epha5/Gabrb3/Gp1ba/Gp1bb/Gp5/Gp9/Gpr37l1/Htr3a/Itga2b/Itgb5/Itgb6/Ldlr/Ntrk3/Pigr/Plp1/Plxnb2/Plxnc1/Pparg/Ptprn2/Ret/Tm7sf2/Vldlr	29
BP	GO:0006898	receptor-mediated endocytosis（内吞）	14/762	266/28814	0.0117919	0.0793741	0.0609915	Apoc1/Calcrl/Ccl21a/Ceacam2/Dmbt1/Fcer1g/Ldlr/Napb/Scarb2/Serpine1/Sfrp4/Snap25/Snca/Vldlr	14
BP	GO:0031099	regeneration	13/762	156/28814	0.000272043	0.0063174	0.00485433	Apoa1/Ezh1/Fkbp1b/Gap43/Gpx1/Lamb2/Mapk8ip3/Nefh/Nefl/Ntrk3/Omg/Ptn/Serpine1	13
BP	GO:0045055	regulated exocytosis（调控的细胞外渗）	18/762	287/28814	0.00069603	0.0119151	0.00915565	Cadps/Cd177/Cdk5r2/Chrna7/Cplx1/Fcer1g/Napb/P2rx1/Rab11fip2/Rab11fip5/Rab3a/Snap25/Snca/Steap2/Syn2/Syngr3/Syt1/Syt5	18
BP	GO:0032970	regulation of actin filament-based process（肌动蛋白丝）	23/762	414/28814	0.000746086	0.0125909	0.00967489	Acta2/Apoa1/Ccl21a/Ctnna2/Dsg2/Dsp/Epha1/Epha5/Kank3/Lpar1/Mtor/Ntrk3/Pde4d/Pik3r1/Pkp2/Prox1/Rhobtb1/Rhpn2/Spta1/Sptan1/Sptb/Strit1/Twf2	23
BP	GO:0051952	regulation of amine transport	12/762	116/28814	5.99108e-05	0.00282293	0.00216915	Arg1/Cartpt/Chrna7/Dpysl2/Nat8l/P2ry12/Per2/Rab3a/Snca/Sncg/Syt1/Syt5	12
BP	GO:0045765	regulation of angiogenesis	22/762	307/28814	2.65786e-05	0.00170929	0.00131343	Aqp1/Camp/Cldn5/Dab2ip/Dcn/E2f2/Epha1/Foxo4/Glul/Hspb1/Htatip2/Jak1/Ngfr/Ngp/Notch4/Pparg/Ppp1r16b/Prkd1/Ptn/Rhoj/Serpine1/Tspan12	22
BP	GO:0048710	regulation of astrocyte differentiation	6/762	35/28814	0.00028281	0.00640435	0.00492113	Gpr37l1/Ldlr/Mbd1/Nr1d1/Ntrk3/Prpf19	6
BP	GO:0030516	regulation of axon extension	9/762	113/28814	0.00313002	0.0334737	0.0257213	Cdh4/Dpysl2/Draxin/Golga4/Map1b/Ntn1/Ntrk3/Sema3g/Twf2	9
BP	GO:0048679	regulation of axon regeneration	4/762	36/28814	0.014615	0.0894618	0.068743	Fkbp1b/Ntrk3/Omg/Ptn	4
BP	GO:0050770	regulation of axonogenesis	14/762	185/28814	0.000432809	0.00851131	0.00654014	Cdh4/Draxin/Golga4/Map1b/Mbp/Nefl/Ntn1/Ntrk3/Omg/Plxnb2/Plxnc1/Ret/Sema3g/Twf2	14
BP	GO:1903522	regulation of blood circulation	15/762	266/28814	0.00509171	0.0461551	0.0354659	Chrna7/Dbh/Dsg2/Dsp/Fgb/Fkbp1b/Hrh2/Kcnd3/P2rx1/Pde4d/Per2/Pik3r1/Pkp2/Strit1/Th	15
BP	GO:0030193	regulation of blood coagulation	8/762	67/28814	0.000379794	0.00769123	0.00590998	Adtrp/Alox12/Fgb/Gp1ba/Gp5/Kng1/S100a9/Serpine1	8
BP	GO:0043535	regulation of blood vessel endothelial cell migration	7/762	93/28814	0.0117299	0.0790689	0.060757	Alox12/Card10/Hspb1/Meox2/Pparg/Prkd1/Rhoj	7
BP	GO:0050878	regulation of body fluid levels	24/762	373/28814	6.56955e-05	0.00292192	0.00224522	Adcy6/Adtrp/Agr2/Alox12/Aqp1/Cdh1/F8/Fcer1g/Fgb/Gp1ba/Gp1bb/Gp5/Gp9/Hps6/Kng1/Mllt6/Mpig6b/P2rx1/P2ry12/Pf4/Plec/S100a9/Serpine1/Treml1	24
BP	GO:0050433	regulation of catecholamine secretion	8/762	68/28814	0.000420597	0.00830549	0.00638199	Cartpt/Chrna7/P2ry12/Rab3a/Snca/Sncg/Syt1/Syt5	8
BP	GO:0033628	regulation of cell adhesion mediated by integrin	6/762	48/28814	0.00159882	0.0214938	0.0165159	Ccl21a/Muc1/P2ry12/Ret/Serpine1/Snai2	6
BP	GO:0001558	regulation of cell growth	23/762	461/28814	0.00298378	0.0321991	0.024742	Bcl6/Ccdc85b/Cdh4/Cdkn2d/Ceacam2/Clstn3/Dab2ip/Dpysl2/Draxin/Eno1/Golga4/Map1b/Mtor/Ntn1/Ntrk3/Omg/Pi16/Pparg/Sema3g/Sesn1/Syt1/Trip10/Twf2	23
BP	GO:1901888	regulation of cell junction assembly	12/762	220/28814	0.0146252	0.0894618	0.068743	Apod/Cldn5/Clstn3/Colq/Eef2k/Lrrtm3/Negr1/Ntn1/Ntrk3/Pik3r1/Snai2/Snca	12
BP	GO:0022604	regulation of cell morphogenesis	21/762	338/28814	0.000294895	0.00648375	0.00498215	Ankrd27/Apoa1/Arap3/Camk2b/Eef2k/Epb42/Fbxo31/Lpar1/Mpl/Myh14/Obsl1/Palm/Plxnb2/Plxnc1/Ptn/Reln/Rhobtb1/Rhoj/Sh3kbp1/Spta1/Syt1	21
BP	GO:0010769	regulation of cell morphogenesis involved in differentiation	8/762	122/28814	0.0159337	0.0947854	0.0728336	Ankrd27/Apoa1/Camk2b/Eef2k/Fbxo31/Mpl/Obsl1/Reln	8
BP	GO:0032536	regulation of cell projection size	3/762	14/28814	0.00539259	0.0470887	0.0361832	Nefl/Pls1/Twf2	3
BP	GO:0008360	regulation of cell shape	12/762	157/28814	0.00099575	0.015534	0.0119364	Arap3/Epb42/Lpar1/Myh14/Palm/Plxnb2/Plxnc1/Ptn/Rhobtb1/Rhoj/Sh3kbp1/Spta1	12
BP	GO:0008361	regulation of cell size	15/762	214/28814	0.000615284	0.0108049	0.00830257	Aqp1/Cdh4/Dpysl2/Draxin/Golga4/Lars/Map1b/Mtor/Ntn1/Ntrk3/Omg/Ret/Sema3g/Slc12a4/Twf2	15
BP	GO:0022407	regulation of cell-cell adhesion	27/762	468/28814	0.000147945	0.0042931	0.00329884	Adam19/Adtrp/Alox12/Apoa1/Arg1/Bcl6/Btnl2/Ccl21a/Cdh1/Ceacam2/Fgb/Foxo3/Gp1ba/Hspb1/Jag1/Jak1/Mbp/Muc4/Notch4/Pde4d/Pik3r1/Pnp/Sftpd/Slamf1/Sox2/Spta1/Vtcn1	27
BP	GO:0001952	regulation of cell-matrix adhesion	10/762	129/28814	0.00230578	0.0275709	0.0211856	Apod/Bcl6/Ccl21a/Epha1/Jag1/Mmp12/Muc4/Pik3r1/Plet1/Serpine1	10
BP	GO:0010810	regulation of cell-substrate adhesion	17/762	227/28814	0.000125044	0.00399385	0.0030689	Agr2/Apoa1/Apod/Bcl6/Ccl21a/Epha1/Hsd17b12/Jag1/Mmp12/Muc4/Npy/Pik3r1/Plet1/Ptn/Ptprz1/Rsu1/Serpine1	17
BP	GO:1900037	regulation of cellular response to hypoxia	3/762	19/28814	0.0130154	0.0831411	0.0638861	Chchd2/Eno1/Usp19	3
BP	GO:0050920	regulation of chemotaxis	14/762	230/28814	0.00342984	0.0353304	0.0271481	Ccl21a/Cxcl14/Hspb1/Lpar1/Nod2/Ntrk3/P2ry12/Prkd1/Ptn/Scg2/Sema3g/Serpine1/Slamf1/Snai2	14
BP	GO:0032374	regulation of cholesterol transport	4/762	32/28814	0.00969167	0.0697771	0.0536171	Acat2/Apoa1/Apoa5/Apoc1	4
BP	GO:0042752	regulation of circadian rhythm	10/762	128/28814	0.00217737	0.0262998	0.0202089	Arntl/Cry2/Ddb1/Mapk10/Mtor/Nr1d1/Nr1d2/Per2/Pparg/Prox1	10
BP	GO:0050818	regulation of coagulation	8/762	71/28814	0.000564827	0.0102206	0.00785354	Adtrp/Alox12/Fgb/Gp1ba/Gp5/Kng1/S100a9/Serpine1	8
BP	GO:0120161	regulation of cold-induced thermogenesis	11/762	146/28814	0.00178701	0.0231097	0.0177576	Aldh1a1/Arntl/Bscl2/Dbh/Dio2/Dync1h1/Elovl6/Ffar4/Nr1d1/Per2/Ucp1	11
BP	GO:2000116	regulation of cysteine-type endopeptidase activity	16/762	240/28814	0.000708569	0.0120431	0.00925402	Alox12/Aqp1/Cdh1/Cdkn2d/Dap/Dhcr24/Gpx1/Herpud1/Ngfr/P2rx1/Pparg/Ret/S100a8/S100a9/Snca/Sox2	16
BP	GO:0002718	regulation of cytokine production involved in immune response	7/762	97/28814	0.014546	0.0894618	0.068743	Apoa1/Arg1/Bcl6/Cd226/Fcer1g/Nod2/Slamf1	7
BP	GO:0001959	regulation of cytokine-mediated signaling pathway	9/762	137/28814	0.010802	0.0756004	0.0580918	Apoa1/Arg1/Igtp/Irak2/Irgm1/Mmp12/Oas3/Otop1/Pparg	9
BP	GO:0050773	regulation of dendrite development	13/762	137/28814	7.37489e-05	0.00306854	0.00235788	Ankrd27/Camk2b/Dab2ip/Eef2k/Elavl4/Fbxo31/Nfatc4/Obsl1/Ptn/Ptprz1/Reln/Tlx2/Vldlr	13
BP	GO:0048814	regulation of dendrite morphogenesis（树突）	9/762	93/28814	0.000802381	0.0133515	0.0102594	Ankrd27/Camk2b/Eef2k/Fbxo31/Nfatc4/Obsl1/Ptprz1/Reln/Tlx2	9
BP	GO:0060998	regulation of dendritic spine development（树突棘）	9/762	85/28814	0.000413941	0.00827707	0.00636015	Camk2b/Eef2k/Kif1a/Lpar1/Mapk6/Mtor/Ngfr/Palm/Reln	9
BP	GO:0048638	regulation of developmental growth	22/762	402/28814	0.00116721	0.0172704	0.0132706	Agr2/Cdh4/Colq/Dpysl2/Draxin/Foxs1/Golga4/Map1b/Mtor/Ncam1/Ntn1/Ntrk3/Omg/Pi16/Pls1/Prox1/Rbp4/Sema3g/Serpine1/Syt1/Trip10/Twf2	22
BP	GO:0044058	regulation of digestive system process	5/762	57/28814	0.0172438	0.0995257	0.0764761	Acat2/Apoa1/Apoa5/Aqp1/Tff2	5
BP	GO:0014059	regulation of dopamine secretion	5/762	42/28814	0.00483465	0.0445893	0.0342627	Rab3a/Snca/Sncg/Syt1/Syt5	5
BP	GO:0030100	regulation of endocytosis	13/762	237/28814	0.0108595	0.075889	0.0583135	Apoc1/Ccl21a/Cd177/Dgkq/Eef2k/Napb/Pacsin3/Pparg/Rit2/Serpine1/Sfrp4/Snca/Snx33	13
BP	GO:0052548	regulation of endopeptidase activity	27/762	358/28814	1.28185e-06	0.00017874	0.000137345	A2m/Alox12/Aqp1/Cdh1/Cdkn2d/Dap/Dhcr24/Fetub/Gpx1/Herpud1/Kng1/Mbp/Ngfr/P2rx1/Pcsk1n/Pparg/Psme3/Ret/S100a8/S100a9/Serpina1e/Serpina3k/Serpine1/Serpinh1/Snca/Sox2/Timp4	27
BP	GO:0010594	regulation of endothelial cell migration	12/762	174/28814	0.00238461	0.0283709	0.0218003	Alox12/Card10/Dab2ip/Dcn/Glul/Hspb1/Meox2/Pparg/Prkd1/Prox1/Rhoj/Snai2	12
BP	GO:1904035	regulation of epithelial cell apoptotic process	7/762	93/28814	0.0117299	0.0790689	0.060757	Fgb/Foxo3/Mtor/Scg2/Serpine1/Sfrp4/Sort1	7
BP	GO:0010632	regulation of epithelial cell migration	15/762	241/28814	0.00202173	0.025044	0.019244	Alox12/Aqp1/Card10/Dab2ip/Dcn/Glul/Hspb1/Meox2/Mtor/Pparg/Prkd1/Prox1/Rhoj/Serpine1/Snai2	15
BP	GO:0050678	regulation of epithelial cell proliferation	20/762	405/28814	0.00601736	0.0503867	0.0387174	Arg1/Cdh1/Ceacam2/Dab2ip/Glul/Gpx1/Ift172/Mmp12/Mtor/Ngfr/Nod2/Nr1d1/Pparg/Ppp1r16b/Prkd1/Prox1/Ptn/Scg2/Snai2/Sox2	20
BP	GO:0017157	regulation of exocytosis	13/762	247/28814	0.0148849	0.0903443	0.0694211	Cadps/Cd177/Cdk5r2/Chrna7/Fcer1g/Fgb/Lgi3/P2rx1/Rab3a/Rab3c/Snca/Syt1/Syt5	13
BP	GO:0061387	regulation of extent of cell growth	10/762	128/28814	0.00217737	0.0262998	0.0202089	Cdh4/Dpysl2/Draxin/Golga4/Map1b/Ntn1/Ntrk3/Omg/Sema3g/Twf2	10
BP	GO:0045685	regulation of glial cell differentiation	10/762	95/28814	0.000210627	0.00527565	0.00405384	Gpr37l1/Ldlr/Mbd1/Mtor/Nr1d1/Ntrk3/Pparg/Prpf19/Ptn/Ptprz1	10
BP	GO:1903975	regulation of glial cell migration	4/762	21/28814	0.00202864	0.025044	0.019244	Bmerb1/Idh2/P2ry12/Ptprz1	4
BP	GO:0014013	regulation of gliogenesis	12/762	129/28814	0.000166918	0.00459169	0.00352828	Gjc2/Gpr37l1/Idh2/Ldlr/Mbd1/Mtor/Nr1d1/Ntrk3/Pparg/Prpf19/Ptn/Ptprz1	12
BP	GO:0043087	regulation of GTPase activity	18/762	345/28814	0.00514395	0.0464517	0.0356937	Arap3/Bcl6/Ccl21a/Dab2ip/Epha1/Epha5/Lars/Mtor/Ntrk3/Plxnb2/Plxnc1/Ptprn2/Rab11fip2/Rsu1/Rundc1/Stmn3/Tbc1d10c/Tbc1d22a	18
BP	GO:1900046	regulation of hemostasis（止血）	8/762	69/28814	0.000464891	0.00895714	0.00688272	Adtrp/Alox12/Fgb/Gp1ba/Gp5/Kng1/S100a9/Serpine1	8
BP	GO:0046883	regulation of hormone secretion	16/762	307/28814	0.00812709	0.0615873	0.047324	Arntl/Bglap2/Cartpt/Cry2/Epha5/Ffar4/Fgb/Fkbp1b/Glul/Nr1d1/Per2/Pim3/Pparg/Rab11fip5/Rbp4/Snap25	16
BP	GO:0050727	regulation of inflammatory response	22/762	351/28814	0.000189084	0.00498576	0.00383109	Alox5ap/Apoa1/Bcl6/Calcrl/Chrna7/Ctla2a/Fcer1g/Ffar4/Gpx1/Ldlr/Nlrp10/Nod2/Npy/Nr1d1/Nr1d2/Pde2a/Pparg/S100a8/S100a9/Serpine1/Snca/Tff2	22
BP	GO:0060334	regulation of interferon-gamma-mediated signaling pathway	5/762	15/28814	3.07516e-05	0.00178472	0.00137139	Arg1/Igtp/Irgm1/Otop1/Pparg	5
BP	GO:0032663	regulation of interleukin-2 production	6/762	67/28814	0.00853467	0.0641891	0.0493233	Btnl2/Nod2/Pde4d/Pnp/Sftpd/Vtcn1	6
BP	GO:1904478	regulation of intestinal absorption	3/762	19/28814	0.0130154	0.0831411	0.0638861	Acat2/Apoa1/Apoa5	3
BP	GO:0030300	regulation of intestinal cholesterol absorption	3/762	11/28814	0.00259336	0.0294988	0.022667	Acat2/Apoa1/Apoa5	3
BP	GO:1904729	regulation of intestinal lipid absorption	3/762	13/28814	0.00432127	0.0416294	0.0319883	Acat2/Apoa1/Apoa5	3
BP	GO:1905952	regulation of lipid localization	10/762	167/28814	0.0136911	0.0861849	0.066225	Acat2/Apoa1/Apoa5/Apoc1/Cry2/Dbi/Hrh2/Plin3/Pparg/Repin1	10
BP	GO:0032368	regulation of lipid transport	8/762	123/28814	0.0166612	0.0975282	0.0749412	Acat2/Apoa1/Apoa5/Apoc1/Cry2/Dbi/Hrh2/Repin1	8
BP	GO:0051004	regulation of lipoprotein lipase activity	6/762	18/28814	4.7443e-06	0.000490828	0.000377155	Angptl8/Apoa1/Apoa5/Apoc1/Gpihbp1/Sort1	6
BP	GO:0050746	regulation of lipoprotein metabolic process	3/762	19/28814	0.0130154	0.0831411	0.0638861	Angptl8/Apod/Dbi	3
BP	GO:1900271	regulation of long-term synaptic potentiation	7/762	57/28814	0.000737611	0.0124921	0.00959903	Chrna7/Mme/Nrgn/Ptn/Rab3a/Reln/Sqstm1	7
BP	GO:0016241	regulation of macroautophagy（巨型自噬）	8/762	116/28814	0.0120425	0.0794875	0.0610786	Dcn/Igtp/Irgm1/Mtor/Nod2/Scoc/Sesn1/Tecpr1	8
BP	GO:1903978	regulation of microglial cell activation（小胶质细胞）	3/762	16/28814	0.00797668	0.060835	0.0467459	Ldlr/Nr1d1/Pparg	3
BP	GO:0006937	regulation of muscle contraction	11/762	164/28814	0.00438958	0.0420142	0.0322839	Bscl2/Calcrl/Chrnb4/Dsg2/Dsp/Eno1/Fkbp1b/P2rx1/Pde4d/Pkp2/Strit1	11
BP	GO:0090257	regulation of muscle system process	18/762	256/28814	0.000176944	0.0047575	0.00365569	Bscl2/Calcrl/Cdk9/Chrnb4/Dsg2/Dsp/Eno1/Fbxo32/Fkbp1b/Foxo3/Mtor/P2rx1/Pde4d/Pi16/Pkp2/Pparg/Strit1/Trip10	18
BP	GO:2000177	regulation of neural precursor cell proliferation	11/762	120/28814	0.000350667	0.00736003	0.00565549	Btg2/Foxg1/Foxo3/Gjc2/Gpr37l1/Ngfr/Prox1/Ptn/Ptprz1/Rsu1/Sox2	11
BP	GO:0050767	regulation of neurogenesis	36/762	455/28814	6.55696e-09	5.20076e-06	3.99629e-06	Ankrd27/Arntl/Camk2b/Cdh4/Draxin/Eef2k/Fbxo31/Foxg1/Gjc2/Golga4/Gpr37l1/Idh2/Ldlr/Map1b/Mbd1/Mbp/Mme/Mtor/Nefl/Nfatc4/Nr1d1/Ntn1/Ntrk3/Obsl1/Per2/Plxnb2/Plxnc1/Pparg/Prpf19/Ptn/Ptprz1/Reln/Sema3g/Sox2/Tlx2/Twf2	36
BP	GO:0045664	regulation of neuron differentiation	15/762	241/28814	0.00202173	0.025044	0.019244	Bcl6/Dpysl2/Foxg1/Foxo3/Gpr37l1/Jag1/Map1b/Mapk8ip3/Mmd/Mtor/Ngfr/Prox1/Prpf19/Ret/Sox2	15
BP	GO:2001222	regulation of neuron migration	9/762	55/28814	1.29203e-05	0.00102479	0.000787457	Camk2b/Cdh1/Ctnna2/Dab2ip/Fbxo31/Mapk8ip3/Plxnb2/Ptprz1/Reln	9
BP	GO:0001505	regulation of neurotransmitter levels	25/762	254/28814	2.06327e-08	1.22739e-05	9.4313e-06	Bche/Cadps/Chrna7/Colq/Cplx1/Dbh/Gad1/Maoa/Napb/Nat8l/P2rx1/Pdzd11/Per2/Ptprn2/Rab3a/Slc5a7/Snap25/Snca/Sncg/Syn1/Syn2/Syngr3/Syt1/Syt5/Th	25
BP	GO:0051588	regulation of neurotransmitter transport	10/762	139/28814	0.00395457	0.0388839	0.0298786	Chrna7/Cplx1/Nat8l/P2rx1/Per2/Rab3a/Slc10a4/Snca/Sncg/Syt1	10
BP	GO:0051580	regulation of neurotransmitter uptake	3/762	18/28814	0.0111766	0.0760939	0.0584709	Nat8l/Per2/Snca	3
BP	GO:0052547	regulation of peptidase activity	32/762	443/28814	3.57778e-07	7.73938e-05	5.94698e-05	A2m/Alox12/Aqp1/Cdh1/Cdkn2d/Dap/Dhcr24/Fetub/Gpx1/Herpud1/Kng1/Mbp/Mug1/Ngfr/Ngp/P2rx1/Pcsk1n/Pi16/Pparg/Psme3/Ret/S100a8/S100a9/Serpina1e/Serpina3k/Serpine1/Serpinh1/Snca/Sox2/Timp4/Wfdc2/Wfikkn2	32
BP	GO:0090276	regulation of peptide hormone secretion	13/762	234/28814	0.00983451	0.0704856	0.0541615	Arntl/Bglap2/Cartpt/Epha5/Ffar4/Fgb/Fkbp1b/Glul/Nr1d1/Per2/Pim3/Pparg/Rbp4	13
BP	GO:0002791	regulation of peptide secretion	15/762	239/28814	0.00186492	0.0238579	0.0183326	Arntl/Bglap2/Cartpt/Epha5/Ffar4/Fgb/Fkbp1b/Glul/Nr1d1/Per2/Pim3/Pparg/Rbp4/S100a8/S100a9	15
BP	GO:0090087	regulation of peptide transport	16/762	242/28814	0.000774302	0.012975	0.00997007	Arntl/Bglap2/Cartpt/Epha5/Ffar4/Fgb/Fkbp1b/Glul/Nr1d1/Per2/Pim3/Pparg/Rbp4/S100a8/S100a9/Slc35f5	16
BP	GO:0097006	regulation of plasma lipoprotein particle levels	6/762	68/28814	0.0091567	0.0674562	0.0518337	Apoa1/Apoa5/Apoc1/Gpihbp1/Ldlr/Vldlr	6
BP	GO:0010543	regulation of platelet activation	6/762	47/28814	0.00143049	0.0200262	0.0153883	Alox12/Fcer1g/Gp1ba/Gp1bb/Gp5/Gp9	6
BP	GO:0099150	regulation of postsynaptic specialization assembly	3/762	18/28814	0.0111766	0.0760939	0.0584709	Arhgef9/Gap43/Ntrk3	3
BP	GO:0061635	regulation of protein complex stability	4/762	11/28814	0.000138066	0.00415857	0.00319547	Igtp/Irgm1/Scoc/Sqstm1	4
BP	GO:1901879	regulation of protein depolymerization	9/762	95/28814	0.000935589	0.0148416	0.0114043	Bmerb1/Map1b/Mid1ip1/Rp1/Spta1/Sptan1/Sptb/Stmn2/Twf2	9
BP	GO:1904375	regulation of protein localization to cell periphery	9/762	141/28814	0.0128687	0.0831411	0.0638861	Agr2/Camk2b/Cdh1/Lrrc15/Mrap/Pik3r1/Pls1/Rab11fip2/Sqstm1	9
BP	GO:1903076	regulation of protein localization to plasma membrane	9/762	115/28814	0.00352012	0.035949	0.0276234	Agr2/Camk2b/Cdh1/Lrrc15/Mrap/Pik3r1/Pls1/Rab11fip2/Sqstm1	9
BP	GO:1903317	regulation of protein maturation	6/762	72/28814	0.0119701	0.0794839	0.0610758	Angptl8/Cdh1/Ctla2a/Eno1/Notch4/Serpine1	6
BP	GO:0032271	regulation of protein polymerization	12/762	209/28814	0.0100629	0.0715834	0.055005	Ccl21a/Eml2/Kank3/Map1b/Mtor/Pde4dip/Snca/Spta1/Sptan1/Sptb/Stmn2/Twf2	12
BP	GO:0070613	regulation of protein processing	6/762	69/28814	0.00981044	0.0704191	0.0541104	Angptl8/Cdh1/Ctla2a/Eno1/Notch4/Serpine1	6
BP	GO:0050708	regulation of protein secretion	15/762	304/28814	0.0160517	0.0949518	0.0729615	Adtrp/Arntl/Bglap2/Cartpt/Epha5/Fgb/Fkbp1b/Glul/Idh2/Nr1d1/Per2/Pim3/Pparg/Rab11fip5/Rbp4	15
BP	GO:0043254	regulation of protein-containing complex assembly	23/762	429/28814	0.00119698	0.0174737	0.0134269	Akain1/Ankrd27/Ccl21a/Dab2ip/Eml2/Farp2/Igtp/Irgm1/Kank3/Map1b/Mtor/Napb/Ncam1/P2ry12/Pde4dip/Pmepa1/Rab3a/Snca/Spta1/Sptan1/Sptb/Stmn2/Twf2	23
BP	GO:0043244	regulation of protein-containing complex disassembly	14/762	132/28814	1.11913e-05	0.000918268	0.000705602	Bmerb1/Igtp/Irgm1/Map1b/Mid1ip1/Per2/Rp1/Scaf4/Spta1/Sptan1/Sptb/Stmn2/Tecpr1/Twf2	14
BP	GO:0060759	regulation of response to cytokine stimulus	9/762	147/28814	0.0165006	0.0968267	0.0744022	Apoa1/Arg1/Igtp/Irak2/Irgm1/Mmp12/Oas3/Otop1/Pparg	9
BP	GO:0032104	regulation of response to extracellular stimulus	4/762	32/28814	0.00969167	0.0697771	0.0536171	Cartpt/Mtor/Npy/Snai2	4
BP	GO:0060330	regulation of response to interferon-gamma	5/762	15/28814	3.07516e-05	0.00178472	0.00137139	Arg1/Igtp/Irgm1/Otop1/Pparg	5
BP	GO:0032107	regulation of response to nutrient levels	4/762	32/28814	0.00969167	0.0697771	0.0536171	Cartpt/Mtor/Npy/Snai2	4
BP	GO:1903034	regulation of response to wounding	14/762	174/28814	0.000231431	0.00567722	0.00436241	Acta2/Adtrp/Alox12/Fgb/Fkbp1b/Gp1ba/Gp5/Kng1/Mtor/Ntrk3/Omg/Ptn/S100a9/Serpine1	14
BP	GO:1903670	regulation of sprouting angiogenesis	5/762	40/28814	0.00390489	0.0388839	0.0298786	E2f2/Glul/Jak1/Ppp1r16b/Rhoj	5
BP	GO:0032371	regulation of sterol transport	4/762	32/28814	0.00969167	0.0697771	0.0536171	Acat2/Apoa1/Apoa5/Apoc1	4
BP	GO:0006942	regulation of striated muscle contraction（横纹肌）	7/762	88/28814	0.00879161	0.0650689	0.0499993	Bscl2/Dsg2/Dsp/Fkbp1b/Pde4d/Pkp2/Strit1	7
BP	GO:1902903	regulation of supramolecular fiber organization	24/762	388/28814	0.00012042	0.0039252	0.00301614	Apoa1/Bmerb1/Ccl21a/Chrna7/Ctnna2/Eml2/Epha1/Kank3/Ldlr/Lpar1/Map1b/Mid1ip1/Mtor/Pde4dip/Pik3r1/Prox1/Rhpn2/Rp1/Snca/Spta1/Sptan1/Sptb/Stmn2/Twf2	24
BP	GO:0051963	regulation of synapse assembly	9/762	121/28814	0.00492289	0.0452279	0.0347534	Clstn3/Colq/Eef2k/Lrrtm3/Negr1/Ntn1/Ntrk3/Pik3r1/Snca	9
BP	GO:0090128	regulation of synapse maturation	4/762	16/28814	0.000685206	0.0117955	0.00906374	Camk2b/Dab2ip/Nfatc4/Reln	4
BP	GO:0050807	regulation of synapse organization	18/762	263/28814	0.000246481	0.00592425	0.00455222	Camk2b/Chrna7/Clstn3/Colq/Ctnna2/Dab2ip/Eef2k/Kif1a/Lrrtm3/Negr1/Nfatc4/Ntn1/Ntrk3/Pik3r1/Ptn/Reln/Snca/Srgn	18
BP	GO:0050803	regulation of synapse structure or activity	18/762	271/28814	0.000354098	0.00736003	0.00565549	Camk2b/Chrna7/Clstn3/Colq/Ctnna2/Dab2ip/Eef2k/Kif1a/Lrrtm3/Negr1/Nfatc4/Ntn1/Ntrk3/Pik3r1/Ptn/Reln/Snca/Srgn	18
BP	GO:0032222	regulation of synaptic transmission, cholinergic	3/762	15/28814	0.00660953	0.0534037	0.0410357	Camk2b/Chrna7/Ngfr	3
BP	GO:0031630	regulation of synaptic vesicle fusion to presynaptic active zone membrane	3/762	11/28814	0.00259336	0.0294988	0.022667	Cplx1/Rab3a/Syt1	3
BP	GO:1901632	regulation of synaptic vesicle membrane organization	3/762	11/28814	0.00259336	0.0294988	0.022667	Cplx1/Rab3a/Syt1	3
BP	GO:0006356	regulation of transcription by RNA polymerase I	4/762	34/28814	0.0119919	0.0794839	0.0610758	Maf1/Mars1/Mtor/Wdr75	4
BP	GO:0006359	regulation of transcription by RNA polymerase III	4/762	25/28814	0.00394368	0.0388839	0.0298786	Brf1/Maf1/Mtor/Mybbp1a	4
BP	GO:0035296	regulation of tube diameter	11/762	173/28814	0.00651516	0.0531829	0.0408661	Acta2/Adcy6/Cps1/Dbh/Fgb/Gpx1/Hrh2/Kng1/P2rx1/Per2/Sod3	11
BP	GO:0035150	regulation of tube size	11/762	174/28814	0.00679391	0.0544885	0.0418693	Acta2/Adcy6/Cps1/Dbh/Fgb/Gpx1/Hrh2/Kng1/P2rx1/Per2/Sod3	11
BP	GO:1901342	regulation of vasculature development	22/762	311/28814	3.23447e-05	0.00185456	0.00142505	Aqp1/Camp/Cldn5/Dab2ip/Dcn/E2f2/Epha1/Foxo4/Glul/Hspb1/Htatip2/Jak1/Ngfr/Ngp/Notch4/Pparg/Ppp1r16b/Prkd1/Ptn/Rhoj/Serpine1/Tspan12	22
BP	GO:0031338	regulation of vesicle fusion	6/762	27/28814	6.1738e-05	0.00286796	0.00220376	Ankrd27/Cplx1/Rab3a/Slamf1/Snca/Syt1	6
BP	GO:0061041	regulation of wound healing	10/762	133/28814	0.00288155	0.0316704	0.0243357	Acta2/Adtrp/Alox12/Fgb/Gp1ba/Gp5/Kng1/Mtor/S100a9/Serpine1	10
BP	GO:0061318	renal filtration cell differentiation	3/762	18/28814	0.0111766	0.0760939	0.0584709	Jag1/Klf15/Lamb2	3
BP	GO:0003091	renal water homeostasis	3/762	15/28814	0.00660953	0.0534037	0.0410357	Adcy6/Aqp1/Mllt6	3
BP	GO:1990928	response to amino acid starvation	6/762	49/28814	0.00178178	0.0231049	0.0177539	Dap/Gcn1/Lars/Mtor/Prkd1/Sesn1	6
BP	GO:0033198	response to ATP	4/762	29/28814	0.00681249	0.0544885	0.0418693	Cib2/Dgkq/P2rx1/P2ry12	4
BP	GO:0048678	response to axon injury	10/762	73/28814	2.17967e-05	0.00148186	0.00113867	Fkbp1b/Gap43/Lamb2/Mapk8ip3/Nefh/Nefl/Ntrk3/Omg/P2ry12/Ptn	10
BP	GO:0051591	response to cAMP	6/762	60/28814	0.0049971	0.0455578	0.0350069	Aqp1/Dgkq/Gpd1/Pde2a/Pde4d/Pik3r1	6
BP	GO:0071869	response to catecholamine	6/762	74/28814	0.0135833	0.0856199	0.0657908	Adcy6/Htr3a/Nsg2/Palm/Pde4d/Rgs9	6
BP	GO:1990868	response to chemokine	6/762	72/28814	0.0119701	0.0794839	0.0610758	Ccl21a/Cxcl2/Mpl/Pf4/Ppbp/Tff2	6
BP	GO:0009409	response to cold	6/762	48/28814	0.00159882	0.0214938	0.0165159	Chrna7/Dio2/Pcsk1n/Pparg/Scn9a/Ucp1	6
BP	GO:0002021	response to dietary excess	5/762	40/28814	0.00390489	0.0388839	0.0298786	Clic5/Pcsk1n/Pnpla3/Pparg/Ucp1	5
BP	GO:0009991	response to extracellular stimulus	27/762	406/28814	1.31426e-05	0.00102534	0.000787875	Agl/Asns/Bche/Bglap2/Cartpt/Cdkn2d/Chrna7/Clic5/Dap/Foxo3/Gcn1/Glul/Lars/Ldlr/Mars1/Mtor/Mybbp1a/Npy/Pcsk1n/Plec/Pnpla3/Pparg/Prkd1/Sesn1/Slc2a1/Snai2/Ucp1	27
BP	GO:0032094	response to food	6/762	40/28814	0.000597896	0.0105385	0.00809781	Cartpt/Chrna7/Mtor/Npy/Plec/Pparg	6
BP	GO:0060416	response to growth hormone	3/762	21/28814	0.0171809	0.0995257	0.0764761	Jak1/Leprotl1/Pik3r1	3
BP	GO:0032868	response to insulin	14/762	246/28814	0.00616781	0.0513934	0.039491	Bglap2/Ceacam2/Cry2/Foxo4/Klf15/Mars1/Mtor/Otop1/Pik3r1/Pparg/Rbp4/Slc2a1/Socs7/Sort1	14
BP	GO:0034341	response to interferon-gamma	10/762	139/28814	0.00395457	0.0388839	0.0298786	Arg1/Ccl21a/Gbp6/Ifitm1/Igtp/Irgm1/Otop1/Pparg/Rab11fip5/Snca	10
BP	GO:0043201	response to leucine	4/762	10/28814	8.97388e-05	0.00333625	0.00256359	Lars/Mtor/Sesn1/Ubr2	4
BP	GO:0009416	response to light stimulus	22/762	321/28814	5.19645e-05	0.00262125	0.00201419	Aqp1/Atp1a3/Cdkn2d/Cds2/Cry2/Cul4b/Dbh/Ddb1/Gpx1/Hrh2/Mapk10/Meis2/Mme/Mtor/Nfatc4/Per2/Pik3r1/Pparg/Ppp1r1b/Rbp4/Rgs9/Rp1	22
BP	GO:0032496	response to lipopolysaccharide（脂多糖）	18/762	386/28814	0.0151891	0.0912688	0.0701314	Cps1/Cxcl2/Dab2ip/Gbp6/Igtp/Irak2/Irgm1/Mapkapk2/Nod2/Nr1d1/Pde2a/Pde4d/Pf4/Ppbp/S100a8/S100a9/Serpine1/Snca	18
BP	GO:0055094	response to lipoprotein particle	5/762	34/28814	0.00188065	0.0239947	0.0184377	Adtrp/Fcer1g/Hmgcs1/Ldlr/Pparg	5
BP	GO:0010226	response to lithium ion	3/762	15/28814	0.00660953	0.0534037	0.0410357	Cdh1/Nfatc4/Pparg	3
BP	GO:0010038	response to metal ion	16/762	295/28814	0.00563186	0.0484977	0.0372659	Alox5ap/Aqp1/Camk2b/Cdh1/Fgb/Gabrb3/Ncam1/Nfatc4/Pparg/Serpina1e/Slc40a1/Snca/Sod3/Sox2/Syt1/Syt5	16
BP	GO:0002237	response to molecule of bacterial origin	19/762	407/28814	0.0127322	0.0831411	0.0638861	Cps1/Cxcl2/Dab2ip/Dmbt1/Gbp6/Igtp/Irak2/Irgm1/Mapkapk2/Nod2/Nr1d1/Pde2a/Pde4d/Pf4/Ppbp/S100a8/S100a9/Serpine1/Snca	19
BP	GO:0071867	response to monoamine	6/762	74/28814	0.0135833	0.0856199	0.0657908	Adcy6/Htr3a/Nsg2/Palm/Pde4d/Rgs9	6
BP	GO:0007584	response to nutrient	7/762	68/28814	0.00210702	0.0257771	0.0198073	Agl/Bche/Bglap2/Cdkn2d/Mtor/Plec/Snai2	7
BP	GO:0031667	response to nutrient levels	27/762	373/28814	2.7886e-06	0.000315975	0.000242797	Agl/Asns/Bche/Bglap2/Cartpt/Cdkn2d/Chrna7/Clic5/Dap/Foxo3/Gcn1/Glul/Lars/Ldlr/Mars1/Mtor/Mybbp1a/Npy/Pcsk1n/Plec/Pnpla3/Pparg/Prkd1/Sesn1/Slc2a1/Snai2/Ucp1	27
BP	GO:0046683	response to organophosphorus	11/762	91/28814	2.85122e-05	0.0017622	0.00135409	Aqp1/Cib2/Crls1/Dgkq/Gpd1/Lpar1/P2rx1/P2ry12/Pde2a/Pde4d/Pik3r1	11
BP	GO:0006979	response to oxidative stress	19/762	409/28814	0.0133459	0.0849103	0.0652455	Aldh1a1/Apod/Aqp1/Arntl/Chchd2/Epx/Ermp1/Foxo3/Gpr37l1/Gpx1/Hba-a1/Hspb1/Ngfr/Prkd1/Sesn1/Slc4a11/Snca/Sod3/Ucp1	19
BP	GO:0048265	response to pain	5/762	40/28814	0.00390489	0.0388839	0.0298786	Dbh/Mtor/Reln/Ret/Scn9a	5
BP	GO:1901652	response to peptide	25/762	420/28814	0.000159532	0.00448989	0.00345005	Adcy6/Atp1a3/Bglap2/Ceacam2/Chrna7/Cry2/Foxo4/Jag1/Jak1/Klf15/Leprotl1/Mars1/Mgarp/Mtor/Ngfr/Nod2/Otop1/Pik3r1/Pparg/Rbp4/Serpina1e/Serpina3k/Slc2a1/Socs7/Sort1	25
BP	GO:0043434	response to peptide hormone	20/762	359/28814	0.00155205	0.0212859	0.0163562	Adcy6/Bglap2/Ceacam2/Cry2/Foxo4/Jak1/Klf15/Leprotl1/Mars1/Mgarp/Mtor/Otop1/Pik3r1/Pparg/Rbp4/Serpina1e/Serpina3k/Slc2a1/Socs7/Sort1	20
BP	GO:0034695	response to prostaglandin E（前列腺素E）	3/762	20/28814	0.0150162	0.0903443	0.0694211	Acaca/Adcy6/Ccl21a	3
BP	GO:0014074	response to purine-containing compound	10/762	110/28814	0.000686564	0.0117955	0.00906374	Aqp1/Cib2/Dgkq/Gpd1/Hmgcs1/P2rx1/P2ry12/Pde2a/Pde4d/Pik3r1	10
BP	GO:0009314	response to radiation	25/762	431/28814	0.000236539	0.00574332	0.0044132	Aqp1/Atp1a3/Cdkn2d/Cds2/Cry2/Cul4b/Dbh/Ddb1/Gpx1/Hrh2/Itgb6/Mapk10/Meis2/Mme/Mtor/Nfatc4/Per2/Pik3r1/Pnp/Pparg/Ppp1r1b/Rbp4/Rgs9/Rp1/Snai2	25
BP	GO:0032526	response to retinoic acid（维A酸）	8/762	91/28814	0.00284827	0.03145	0.0241663	Aqp1/Cdkn2d/Gdap1/Igf2r/Rbp4/Ret/Sox2/Twf2	8
BP	GO:0042594	response to starvation	13/762	187/28814	0.00149159	0.0206953	0.0159024	Asns/Cartpt/Dap/Foxo3/Gcn1/Glul/Lars/Mars1/Mtor/Mybbp1a/Prkd1/Sesn1/Slc2a1	13
BP	GO:0009636	response to toxic substance	11/762	122/28814	0.000404315	0.00811872	0.00623847	Aldh1a1/Aldh1a7/Gjc2/Gpx1/Gsta3/Mbp/Pon2/Pon3/Scn9a/Sesn1/Sod3	11
BP	GO:0033273	response to vitamin	4/762	36/28814	0.014615	0.0894618	0.068743	Bche/Bglap2/Cdkn2d/Snai2	4
BP	GO:0009410	response to xenobiotic stimulus（异物）	16/762	325/28814	0.0134486	0.0854495	0.0656599	Aldh1a1/Atp1a3/Bche/Chrna7/Cyp2b10/Cyp2d10/Fmo1/Gabrb3/Gpx1/Gsta3/Ncam1/Pnp/Pon3/Serpine1/Slc10a4/Snca	16
BP	GO:0060042	retina morphogenesis in camera-type eye（视网膜）	7/762	82/28814	0.00602439	0.0503867	0.0387174	Obsl1/Prox1/Ptn/Rbp4/Rp1/Sox2/Tspan12	7
BP	GO:0008090	retrograde axonal transport（逆向轴突运输）	5/762	24/28814	0.000357253	0.00736003	0.00565549	Dync1h1/Kif1a/Kif5a/Mgarp/Nefl	5
BP	GO:0048511	rhythmic process	21/762	307/28814	7.84186e-05	0.00313608	0.00240978	Arntl/Cartpt/Chrna7/Cry2/Dbp/Ddb1/Foxo3/Gabrb3/Mapk10/Mtor/Mybbp1a/Nfkb2/Ngfr/Nr1d1/Nr1d2/Ntrk3/Per2/Pparg/Prox1/Ptn/Tef	21
BP	GO:0034030	ribonucleoside bisphosphate biosynthetic process	4/762	36/28814	0.014615	0.0894618	0.068743	Acly/Acss1/Mlycd/Snca	4
BP	GO:0033875	ribonucleoside bisphosphate metabolic process	9/762	110/28814	0.00260958	0.0294988	0.022667	Acaca/Acly/Acot2/Acss1/Fasn/Hmgcl/Hmgcs1/Mlycd/Snca	9
BP	GO:0009261	ribonucleotide catabolic process	5/762	45/28814	0.00650853	0.0531829	0.0408661	Entpd4/Mlycd/Pde2a/Pde4d/Pnp	5
BP	GO:0009259	ribonucleotide metabolic process	20/762	364/28814	0.00182559	0.0234265	0.018001	Acaca/Acly/Acot2/Acss1/Adcy6/Aldoc/Bpgm/Eno1/Entpd4/Fasn/Gart/Gpd1/Hmgcl/Hmgcs1/Mlycd/Pde2a/Pde4d/Pnp/Snca/Uck1	20
BP	GO:0046390	ribose phosphate biosynthetic process	11/762	172/28814	0.00624545	0.0517807	0.0397886	Acly/Acss1/Adcy6/Eno1/Gart/Mlycd/Pnp/Pygl/Snca/Tkt/Uck1	11
BP	GO:0019693	ribose phosphate metabolic process	22/762	376/28814	0.000486589	0.0093374	0.00717491	Acaca/Acly/Acot2/Acss1/Adcy6/Aldoc/Bpgm/Eno1/Entpd4/Fasn/Gart/Gpd1/Hmgcl/Hmgcs1/Mlycd/Pde2a/Pde4d/Pnp/Pygl/Snca/Tkt/Uck1	22
BP	GO:0060021	roof of mouth development	9/762	101/28814	0.00144622	0.0201245	0.0154638	Col11a2/Fras1/Gabrb3/Ift172/Itgb6/Jag2/Meox2/Snai2/Wfikkn2	9
MF	GO:0044548	S100 protein binding	3/753	14/28275	0.00549842	0.0567817	0.0460087	Ahnak/S100a11/S100a6	3
MF	GO:0016417	S-acyltransferase activity	4/753	30/28275	0.00788682	0.0710615	0.0575792	Fasn/Glul/Zdhhc22/Zdhhc4	4
CC	GO:0042383	sarcolemma（肉眼观）	13/765	165/28739	0.000497248	0.00575078	0.00408494	Adcy6/Ahnak/Alox12/Aqp1/Atp1a3/Cacna1s/Chrm4/Cib2/Flnc/Obscn/Plec/Sgcg/Slc2a1	13
CC	GO:0030017	sarcomere	14/765	199/28739	0.000947275	0.00938667	0.00666762	Acta1/Cacna1s/Fbxo32/Fhl3/Fkbp1b/Hspb1/Myom2/Myot/Nrap/Obscn/Plec/Slc2a1/Sptan1/Timp4	14
CC	GO:0016528	sarcoplasm	7/765	85/28739	0.00756578	0.0452247	0.0321244	Agl/Cacna1s/Camk2b/Fkbp1b/Flnc/Plec/Strit1	7
BP	GO:1902653	secondary alcohol biosynthetic process	6/762	57/28814	0.00387089	0.0388641	0.0298634	Apoa1/Apoa5/Dhcr24/Hmgcs1/Nsdhl/Tm7sf2	6
BP	GO:1902652	secondary alcohol metabolic process	11/762	158/28814	0.00330975	0.0350024	0.0268961	Apoa1/Apoa5/Apoc1/Dgkq/Dhcr24/Hmgcs1/Idh2/Ldlr/Nsdhl/Tm7sf2/Vldlr	11
BP	GO:0062009	secondary palate development	4/762	27/28814	0.0052478	0.0468151	0.035973	Col11a2/Gabrb3/Itgb6/Jag2	4
CC	GO:0030141	secretory granule	26/765	432/28739	0.000110491	0.00183691	0.00130481	Aqp1/Bace2/Cadps/Camp/Cartpt/Cd177/Cep131/Dbh/Dmbt1/Fgb/Kif1a/Npy/Pcsk1n/Pf4/Ppbp/Ptprn2/Rab11fip5/Rab3a/Scg2/Serpine1/Slc2a3/Snca/Srgn/Syt1/Syt5/Treml1	26
CC	GO:0030667	secretory granule membrane	9/765	90/28739	0.000661847	0.00718576	0.00510425	Aqp1/Cd177/Dbh/Dmbt1/Kif1a/Ptprn2/Slc2a3/Snca/Syt5	9
BP	GO:0071526	semaphorin-plexin signaling pathway（鞘膜蛋白-plexin）	5/762	49/28814	0.00932062	0.0684519	0.0525988	Farp2/Ncam1/Plxnb2/Plxnc1/Sema3g	5
BP	GO:0090596	sensory organ morphogenesis（形态发生）	18/762	319/28814	0.00226827	0.0272593	0.0209462	Aldh1a1/Aqp1/Clic5/Foxg1/Ift172/Jag1/Ntn1/Obsl1/Otop1/Pls1/Prox1/Prrx2/Ptn/Rbp4/Rp1/Sox2/Th/Tspan12	18
BP	GO:0048880	sensory system development	21/762	428/28814	0.00533279	0.0470887	0.0361832	Aldh1a1/Aqp1/Cacna1s/Gpd2/Ift172/Jag1/Lamb2/Meis2/Ntrk3/Obsl1/P2ry12/Pcnt/Prox1/Ptn/Rbp4/Rhoj/Rp1/Sox2/Th/Tspan12/Tub	21
MF	GO:0004867	serine-type endopeptidase inhibitor activity（丝氨酸类内肽酶抑制剂）	9/753	130/28275	0.00813992	0.0710615	0.0575792	A2m/Mug1/Pcsk1n/Serpina1e/Serpina3k/Serpine1/Serpinh1/Wfdc2/Wfikkn2	9
BP	GO:0099643	signal release from synapse	15/762	185/28814	0.000128773	0.00403178	0.00309804	Cadps/Chrna7/Cplx1/Napb/P2rx1/Pdzd11/Ptprn2/Rab3a/Snap25/Snca/Sncg/Syn1/Syn2/Syt1/Syt5	15
CC	GO:0030427	site of polarized growth	16/765	210/28739	0.000172898	0.0023585	0.00167531	Cdk5r2/Chrna7/Dpysl2/Elavl4/Kif5a/Map1b/Myh14/Ncam1/Nefl/Nrsn1/Ptprz1/Snap25/Snca/Stmn2/Tubb3/Twf2	16
BP	GO:0060538	skeletal muscle organ development	13/762	218/28814	0.00557556	0.0482438	0.0370708	Acta1/Arntl/Btg2/Cacna1s/Gpx1/Meox2/Myh14/Myl6b/Nr1d2/Plagl1/Plec/Usp19/Vamp5	13
BP	GO:0007519	skeletal muscle tissue development	13/762	206/28814	0.00347472	0.0356383	0.0273847	Acta1/Arntl/Btg2/Cacna1s/Gpx1/Meox2/Myh14/Myl6b/Nr1d2/Plagl1/Plec/Usp19/Vamp5	13
MF	GO:0000149	SNARE binding	10/753	119/28275	0.00132753	0.0304983	0.0247119	Adcy6/Ankrd27/Cplx1/Napb/Snap25/Snca/Sptan1/Syt1/Syt5/Txlna	10
BP	GO:0035493	SNARE complex assembly(核心蛋白复合体——囊泡转运相关）	3/762	18/28814	0.0111766	0.0760939	0.0584709	Ankrd27/Snap25/Snca	3
BP	GO:0007288	sperm axoneme assembly（轴丝）	4/762	31/28814	0.0086579	0.064251	0.0493708	Armc2/Cep131/Cfap206/Mns1	4
BP	GO:0120316	sperm flagellum assembly	4/762	36/28814	0.014615	0.0894618	0.068743	Armc2/Cep131/Cfap206/Mns1	4
BP	GO:0097722	sperm motility	14/762	153/28814	5.88293e-05	0.00282293	0.00216915	Armc2/Catsper2/Catsperz/Ccdc40/Cep131/Cfap206/Cfap53/Chrna7/Dnah5/Hoatz/Lrrc6/Mns1/Tcte1/Ttc21a	14
BP	GO:0002040	sprouting angiogenesis（血管芽）	10/762	125/28814	0.00182627	0.0234265	0.018001	Adtrp/Card10/Clec14a/E2f2/Glul/Jak1/Meox2/Ngfr/Ppp1r16b/Rhoj	10
BP	GO:0006694	steroid biosynthetic process（类固醇）	13/762	169/28814	0.000587263	0.0105006	0.0080687	Apoa1/Apoa5/Dgkq/Dhcr24/Erg28/Hmgcs1/Hsd17b12/Nr1d1/Nsdhl/Prox1/Slc27a2/Snai2/Tm7sf2	13
BP	GO:0008202	steroid metabolic process	17/762	338/28814	0.0090927	0.0670886	0.0515513	Apoa1/Apoa5/Apoc1/Cyp2b10/Dgkq/Dhcr24/Erg28/Hmgcs1/Hsd17b12/Ldlr/Nr1d1/Nsdhl/Prox1/Slc27a2/Snai2/Tm7sf2/Vldlr	17
BP	GO:0016126	sterol biosynthetic process	7/762	63/28814	0.00134682	0.0190193	0.0146146	Apoa1/Apoa5/Dhcr24/Erg28/Hmgcs1/Nsdhl/Tm7sf2	7
BP	GO:0016125	sterol metabolic process	11/762	154/28814	0.00271671	0.0302783	0.023266	Apoa1/Apoa5/Apoc1/Dgkq/Dhcr24/Erg28/Hmgcs1/Ldlr/Nsdhl/Tm7sf2/Vldlr	11
BP	GO:0055002	striated muscle cell development	6/762	72/28814	0.0119701	0.0794839	0.0610758	Acta1/Flnc/Myom2/Nrap/Plec/Prox1	6
BP	GO:0006941	striated muscle contraction（横纹肌）	12/762	174/28814	0.00238461	0.0283709	0.0218003	Atp1a3/Bscl2/Cacna1s/Dsg2/Dsp/Fkbp1b/Kcnd3/Mtor/Myh14/Pde4d/Pkp2/Strit1	12
MF	GO:0019911	structural constituent of myelin sheath	3/753	10/28275	0.00196257	0.0363031	0.0294154	Mal2/Mbp/Plp1	3
MF	GO:1901681	sulfur compound binding	19/753	284/28275	0.000244411	0.00969869	0.00785858	Acaca/Apoa5/Atp1a3/Colq/Dbi/Dmbt1/Eci3/Fgf12/Hmgcl/Hsd17b12/Ilvbl/Lamc2/Mgst2/Ncam1/P2rx1/Pf4/Pnpla3/Ptn/Tkt	19
BP	GO:0044272	sulfur compound biosynthetic process	7/762	93/28814	0.0117299	0.0790689	0.060757	Acly/Acss1/Bhmt/Mat1a/Mgst2/Mlycd/Snca	7
BP	GO:0006790	sulfur compound metabolic process	22/762	328/28814	7.1439e-05	0.00306854	0.00235788	Acaca/Acly/Acot2/Acss1/Bhmt/Clic5/Cps1/Dcn/Fasn/Gdap1/Gpx1/Gsta3/Hmgcl/Hmgcs1/Iba57/Mat1a/Mgst2/Mlycd/Nubp2/Oplah/Snca/Sult5a1	22
BP	GO:0007416	synapse assembly	16/762	193/28814	5.96605e-05	0.00282293	0.00216915	Arhgef9/Cdh1/Clstn3/Colq/Eef2k/Gabrb3/Gap43/Lrrtm3/Negr1/Ntn1/Ntrk3/Obsl1/Pik3r1/Plxnb2/Reln/Snca	16
BP	GO:0060074	synapse maturation	6/762	32/28814	0.000168892	0.00459289	0.0035292	Camk2b/Dab2ip/Nefl/Nfatc4/Palm/Reln	6
BP	GO:0050808	synapse organization	33/762	494/28814	1.34883e-06	0.00017874	0.000137345	Arhgef9/Cacna1s/Camk2b/Cdh1/Chrna7/Clstn3/Colq/Ctnna2/Dab2ip/Dok7/Eef2k/Epha5/Gabrb3/Gap43/Kif1a/Lamb2/Lrrtm3/Nefl/Negr1/Nfatc4/Ntn1/Ntrk3/Obsl1/Palm/Pik3r1/Plxnb2/Ptn/Rab3a/Reln/Snca/Sncg/Srgn/Syn1	33
CC	GO:0097060	synaptic membrane	23/765	390/28739	0.000358808	0.00443921	0.0031533	Chrm4/Chrna7/Chrnb4/Clstn3/Cntn1/Ctnna2/Gabrb3/Hspb1/Htr3a/Itgb5/Kcnd3/Lrrtm3/Nipsnap1/P2rx1/Palm/Pde2a/Ptprz1/Rgs7bp/Rgs9/Snap25/Syt1/Tenm2/Tmem240	23
BP	GO:0007271	synaptic transmission, cholinergic（胆碱能）	4/762	28/28814	0.00599627	0.0503285	0.0386727	Camk2b/Chrna7/Ngfr/Slc5a7	4
BP	GO:0001963	synaptic transmission, dopaminergic	4/762	30/28814	0.00769892	0.0596729	0.045853	Chrna7/Nat8l/Snca/Th	4
CC	GO:0008021	synaptic vesicle	20/765	205/28739	6.71852e-07	5.10608e-05	3.62699e-05	Dbi/Kif1a/Lgi3/Mme/Ptprn2/Rab3a/Rab3c/Slc10a4/Slc18a3/Slc40a1/Slc5a7/Snap25/Snca/Sv2c/Syn1/Syn2/Syngr3/Syt1/Syt5/Th	20
BP	GO:0097091	synaptic vesicle clustering	3/762	18/28814	0.0111766	0.0760939	0.0584709	Rab3a/Syn1/Syn2	3
BP	GO:0099504	synaptic vesicle cycle	17/762	227/28814	0.000125044	0.00399385	0.0030689	Cadps/Chrna7/Cplx1/Dgkq/Napb/P2rx1/Rab3a/Slc10a4/Slc18a3/Snap25/Snca/Sncg/Syn1/Syn2/Syt1/Syt5/Th	17
BP	GO:0048488	synaptic vesicle endocytosis（内吞）	6/762	70/28814	0.0104967	0.0740057	0.0568664	Dgkq/Napb/Snca/Sncg/Syt1/Syt5	6
BP	GO:0016079	synaptic vesicle exocytosis	10/762	137/28814	0.00356668	0.0363465	0.0279289	Cadps/Chrna7/Cplx1/Napb/P2rx1/Rab3a/Snap25/Snca/Syt1/Syt5	10
BP	GO:0031629	synaptic vesicle fusion to presynaptic active zone membrane	4/762	24/28814	0.0033826	0.0351506	0.0270099	Cplx1/Rab3a/Snap25/Syt1	4
BP	GO:0097479	synaptic vesicle localization	7/762	60/28814	0.00100642	0.015534	0.0119364	Bloc1s2/Dpysl2/Kif5a/Rab3a/Snca/Syn1/Syn2	7
CC	GO:0030672	synaptic vesicle membrane	10/765	81/28739	5.75588e-05	0.00127589	0.000906298	Ptprn2/Rab3a/Slc10a4/Snca/Sv2c/Syn1/Syn2/Syngr3/Syt1/Syt5	10
BP	GO:0048499	synaptic vesicle membrane organization	4/762	28/28814	0.00599627	0.0503285	0.0386727	Cplx1/Rab3a/Snap25/Syt1	4
BP	GO:0016082	synaptic vesicle priming	5/762	26/28814	0.000529238	0.00976218	0.00750131	Cadps/Napb/Rab3a/Snap25/Snca	5
BP	GO:0036465	synaptic vesicle recycling	7/762	81/28814	0.00563548	0.0484977	0.0372659	Dgkq/Napb/Rab3a/Snca/Sncg/Syt1/Syt5	7
BP	GO:0048489	synaptic vesicle transport	5/762	47/28814	0.00782713	0.060568	0.0465408	Bloc1s2/Dpysl2/Kif5a/Rab3a/Snca	5
MF	GO:0019905	syntaxin binding	7/753	79/28275	0.00510123	0.0567817	0.0460087	Cplx1/Napb/Snap25/Sptan1/Syt1/Syt5/Txlna	7
BP	GO:0022029	telencephalon cell migration	9/762	68/28814	7.37654e-05	0.00306854	0.00235788	Bmerb1/Cdk5r2/Dab2ip/Foxg1/Fut10/P2ry12/Reln/Socs7/Sun2	9
BP	GO:0021537	telencephalon development	19/762	258/28814	6.41627e-05	0.0029081	0.0022346	Aqp1/Bmerb1/Btg2/Cdk5r2/Dab2ip/Dbi/Dnah5/Draxin/Epha5/Foxg1/Fut10/P2ry12/Pcnt/Prox1/Reln/Socs7/Sox2/Sun2/Tacc2	19
BP	GO:0022030	telencephalon glial cell migration	8/762	26/28814	2.36254e-07	5.62167e-05	4.31972e-05	Bmerb1/Cdk5r2/Dab2ip/Foxg1/P2ry12/Reln/Socs7/Sun2	8
BP	GO:0001659	temperature homeostasis	14/762	188/28814	0.000508555	0.00968086	0.00743883	Aldh1a1/Arntl/Bscl2/Dbh/Dio2/Dync1h1/Elovl6/Ffar4/Gpx1/Nr1d1/Per2/Pparg/Sqstm1/Ucp1	14
CC	GO:0043195	terminal bouton	12/765	90/28739	4.76031e-06	0.000180892	0.000128493	Cplx1/Dbh/Dpysl2/Gabrb3/Npy/Polg/Prph/Ptprn2/Rab3a/Slc18a3/Snca/Th	12
MF	GO:0046906	tetrapyrrole binding（四吡咯）	11/753	170/28275	0.0060276	0.0611872	0.0495783	Cyb561d1/Cyb561d2/Cyp2b10/Cyp2d10/Cyp4a10/Cyp4a14/Epx/Hba-a1/Hbq1a/Hbq1b/Nr1d1	11
BP	GO:0033014	tetrapyrrole biosynthetic process（四吡咯）	4/762	31/28814	0.0086579	0.064251	0.0493708	Alas1/Iba57/Spta1/Sptb	4
BP	GO:0035384	thioester biosynthetic process（硫酸盐）	4/762	26/28814	0.00456449	0.0430147	0.0330527	Acly/Acss1/Mlycd/Snca	4
BP	GO:0035383	thioester metabolic process（硫酸盐）	9/762	88/28814	0.000535564	0.00980288	0.00753259	Acaca/Acly/Acot2/Acss1/Fasn/Hmgcl/Hmgcs1/Mlycd/Snca	9
BP	GO:0001894	tissue homeostasis	15/762	286/28814	0.00964129	0.0697771	0.0536171	Acaca/Aldh1a1/Cartpt/Cib2/Cldn5/Col11a2/Itgb6/Mbp/Muc4/Nod2/Rbp4/Rp1/Sftpd/Tff2/Tub	15
BP	GO:0090130	tissue migration	20/762	317/28814	0.000334246	0.00713307	0.00548109	Adtrp/Alox12/Apoa1/Aqp1/Card10/Clec14a/Dab2ip/Dcn/Glul/Gpx1/Hspb1/Meox2/Mtor/Plekhg5/Pparg/Prkd1/Prox1/Rhoj/Serpine1/Snai2	20
BP	GO:0002224	toll-like receptor signaling pathway	10/762	124/28814	0.00171998	0.0224257	0.017232	Dab2ip/Epg5/Irak2/Mapkapk2/Nod2/Nr1d1/Rab11fip2/Tlr11/Tlr5/Wdfy1	10
CC	GO:0030140	trans-Golgi network transport vesicle	5/765	30/28739	0.00108176	0.0100964	0.00717177	Igf2r/Nrgn/Slc18a3/Sort1/Steap2	5
CC	GO:1902495	transmembrane transporter complex	19/765	372/28739	0.00551739	0.0345324	0.0245293	Atp1a3/Cacna1s/Catsper2/Catsperz/Chrna7/Chrnb4/Clic5/Fkbp1b/Gabrb3/Htr3a/Kcna7/Kcnc1/Kcnd3/Kcnq2/Lrrc8b/Ndufv1/Pde4d/Scn9a/Snap25	19
BP	GO:0019226	transmission of nerve impulse	12/762	95/28814	7.88313e-06	0.000721458	0.000554372	Cartpt/Chrna7/Chrnb4/Fgf12/Fkbp1b/Kcnq2/Mtor/Myh14/Ntrk3/P2rx1/Plec/Scn9a	12
CC	GO:0030133	transport vesicle	29/765	316/28739	8.79665e-09	1.17802e-06	8.36783e-07	Ankrd27/Dbi/Erg28/Igf2r/Kif1a/Lgi3/Mme/Nrgn/Nrsn1/Nrsn2/Pigr/Ptprn2/Rab3a/Rab3c/Slc10a4/Slc18a3/Slc40a1/Slc5a7/Snap25/Snca/Sort1/Steap2/Sv2c/Syn1/Syn2/Syngr3/Syt1/Syt5/Th	29
CC	GO:0030658	transport vesicle membrane	12/765	119/28739	8.1805e-05	0.0015007	0.00106599	Nrgn/Ptprn2/Rab3a/Slc10a4/Slc18a3/Snca/Sv2c/Syn1/Syn2/Syngr3/Syt1/Syt5	12
CC	GO:1990351	transporter complex	19/765	393/28739	0.0096382	0.0559094	0.0397141	Atp1a3/Cacna1s/Catsper2/Catsperz/Chrna7/Chrnb4/Clic5/Fkbp1b/Gabrb3/Htr3a/Kcna7/Kcnc1/Kcnd3/Kcnq2/Lrrc8b/Ndufv1/Pde4d/Scn9a/Snap25	19
CC	GO:0034385	triglyceride-rich plasma lipoprotein particle	5/765	30/28739	0.00108176	0.0100964	0.00717177	Apoa1/Apoa5/Apoc1/Apol11b/Vldlr	5
BP	GO:0048010	vascular endothelial growth factor receptor signaling pathway	5/762	48/28814	0.00855136	0.0641891	0.0493233	Clec14a/Dab2ip/Hspb1/Mapkapk2/Prkd1	5
BP	GO:0038084	vascular endothelial growth factor signaling pathway	5/762	42/28814	0.00483465	0.0445893	0.0342627	Dab2ip/Dcn/Hspb1/Prkd1/Tspan12	5
BP	GO:0003018	vascular process in circulatory system	15/762	235/28814	0.00158157	0.0214938	0.0165159	Acta2/Adcy6/Cldn5/Cps1/Dbh/Fgb/Gpx1/Hrh2/Kng1/P2rx1/Pde2a/Per2/Plec/Slc2a1/Sod3	15
CC	GO:0034361	very-low-density lipoprotein particle	5/765	30/28739	0.00108176	0.0100964	0.00717177	Apoa1/Apoa5/Apoc1/Apol11b/Vldlr	5
BP	GO:0099500	vesicle fusion to plasma membrane	4/762	25/28814	0.00394368	0.0388839	0.0298786	Cplx1/Rab3a/Snap25/Syt1	4
BP	GO:0051648	vesicle localization	11/762	191/28814	0.0131148	0.083664	0.0642879	Bloc1s2/Dpysl2/Dync1h1/Kif13a/Kif1a/Kif5a/Map4k2/Rab3a/Snca/Syn1/Syn2	11
BP	GO:0099003	vesicle-mediated transport in synapse	18/762	254/28814	0.00016054	0.00448989	0.00345005	Cadps/Chrna7/Cplx1/Dgkq/Mapk10/Napb/P2rx1/Rab3a/Slc10a4/Slc18a3/Snap25/Snca/Sncg/Syn1/Syn2/Syt1/Syt5/Th	18
BP	GO:0098876	vesicle-mediated transport to the plasma membrane	10/762	144/28814	0.00507103	0.0460554	0.0353892	Ankrd27/Cplx1/Epg5/Exoc6b/Golga4/Kif13a/Mapk10/Snap25/Steap2/Vamp5	10
BP	GO:0007632	visual behavior	6/762	77/28814	0.0162786	0.0956415	0.0734915	Atp1a3/Dbh/Hrh2/Meis2/Mtor/Ppp1r1b	6
BP	GO:0008542	visual learning	6/762	73/28814	0.0127589	0.0831411	0.0638861	Atp1a3/Dbh/Hrh2/Meis2/Mtor/Ppp1r1b	6
BP	GO:0150063	visual system development	21/762	424/28814	0.00480272	0.0445893	0.0342627	Aldh1a1/Aqp1/Cacna1s/Gpd2/Ift172/Jag1/Lamb2/Meis2/Ntrk3/Obsl1/P2ry12/Pcnt/Prox1/Ptn/Rbp4/Rhoj/Rp1/Sox2/Th/Tspan12/Tub	21
MF	GO:0070279	vitamin B6 binding	7/753	53/28275	0.000490949	0.0147792	0.0119752	Accsl/Alas1/Gad1/Gcat/Psat1/Pygb/Pygl	7
MF	GO:0019842	vitamin binding	17/753	136/28275	1.37318e-07	3.99596e-05	3.23782e-05	Acaca/Accsl/Alas1/Dbh/Fasn/Gad1/Gcat/Ilvbl/Ogfod2/P4ha1/P4ha2/Psat1/Pygb/Pygl/Rbp4/Rbp7/Tkt	17
BP	GO:0030104	water homeostasis	6/762	74/28814	0.0135833	0.0856199	0.0657908	Adcy6/Alox12/Aqp1/Cdh1/Mllt6/Plec	6
BP	GO:0050872	white fat cell differentiation	4/762	21/28814	0.00202864	0.025044	0.019244	Ffar4/Per2/Pparg/Snai2	4
BP	GO:0042060	wound healing	31/762	374/28814	2.55164e-08	1.31512e-05	1.01055e-05	Acta2/Adtrp/Alox12/Aqp1/Dsp/F8/Fcer1g/Fgb/Gp1ba/Gp1bb/Gp5/Gp9/Gpx1/Hps6/Itgb6/Kng1/Mmp12/Mpig6b/Mtor/P2rx1/P2ry12/Pf4/Plec/Plet1/Pou2f3/Pparg/Rab3a/S100a9/Serpine1/Snai2/Treml1	31
BP	GO:0044319	wound healing, spreading of cells	4/762	33/28814	0.0108023	0.0756004	0.0580918	Mmp12/Mtor/Plet1/Snai2	4
BP	GO:0035313	wound healing, spreading of epidermal cells	3/762	19/28814	0.0130154	0.0831411	0.0638861	Mmp12/Mtor/Plet1	3
CC	GO:0030018	Z disc	10/765	132/28739	0.00285786	0.0223585	0.0158819	Fbxo32/Fhl3/Fkbp1b/Hspb1/Myot/Nrap/Obscn/Plec/Slc2a1/Sptan1	10
